# Supplementary material for: Bis{2,6-bis­[(2-hy­droxy-5-methyl­phen­yl)imino­meth­yl]pyridine} monohydrate
Source: Acta Crystallogr Sect E Struct Rep Online. 2011 Nov 5;67(Pt 12):o3193. doi: 10.1107/S1600536811045399 (PMC3238860; doi:10.1107/S1600536811045399)
Supplement: Supplementary file 1 [file e-67-o3193-sup1.cif]

##############################################################################
#                                                                            #
# This CIF contains the data in a paper accepted for publication in          #
# Acta Crystallographica Section E. It conforms to the requirements of       #
# Notes for Authors for Acta Crystallographica Section E, and has been       #
# peer reviewed under the auspices of the IUCr Commission on Journals.       #
#                                                                            #
# Full details of the Crystallographic Information File format               #
# are given in the paper "The Crystallographic Information File (CIF):       #
# a New Standard Archive File for Crystallography" by S. R. Hall, F. H.      #
# Allen and I. D. Brown [Acta Cryst. (1991), A47, 655-685].                  #
#                                                                            #
# The current version of the core CIF dictionary is obtainable from          #
# ftp://ftp.iucr.org/pub/cif_core.dic.                                       #
#                                                                            #
# Software is freely available for graphical display of the structure(s)     #
# in this CIF. For information consult the CIF software page                 #
# http://www.iucr.org/resources/cif/software.                                #
#                                                                            #
# This file may be used for bona fide research purposes within the           #
# scientific community so long as proper attribution is given to the journal # 
# article from which it was obtained.                                        #
#                                                                            #
##############################################################################
data_I
_audit_creation_method     SHELXL-97
_chemical_name_systematic
;
Bis{2,6-bis[(2-hydroxy-5-methylphenyl)iminomethyl]pyridine} monohydrate
;
_chemical_name_common     ?
_chemical_formula_moiety     '2(C21 H19 N3 O2), H2 O'
_chemical_formula_sum     'C42 H40 N6 O5'
_chemical_formula_iupac     '2C21 H19 N3 O2, H2 O'
_chemical_formula_weight     708.80
_chemical_melting_point     ?
_symmetry_cell_setting     monoclinic
_symmetry_space_group_name_H-M     'C 2/c'
_symmetry_space_group_name_Hall     '-C 2yc'
loop_
    _symmetry_equiv_pos_as_xyz
    'x, y, z'
    '-x, y, -z+1/2'
    'x+1/2, y+1/2, z'
    '-x+1/2, y+1/2, -z+1/2'
    '-x, -y, -z'
    'x, -y, z-1/2'
    '-x+1/2, -y+1/2, -z'
    'x+1/2, -y+1/2, z-1/2'
_cell_length_a     23.8510(13)
_cell_length_b     12.9688(7)
_cell_length_c     12.3835(7)
_cell_angle_alpha     90.00
_cell_angle_beta     114.0770(10)
_cell_angle_gamma     90.00
_cell_volume     3497.2(3)
_cell_formula_units_Z     4
_cell_measurement_reflns_used     5957
_cell_measurement_theta_min     2.28
_cell_measurement_theta_max     29.81
_cell_measurement_temperature     150(2)
_cell_special_details     ?
_exptl_crystal_description     'block'
_exptl_crystal_colour     'yellow'
_exptl_crystal_size_max     0.60
_exptl_crystal_size_mid     0.28
_exptl_crystal_size_min     0.11
_exptl_crystal_density_diffrn     1.346
_exptl_crystal_density_meas     ?
_exptl_crystal_density_method     ?
_exptl_crystal_F_000     1496
_exptl_absorpt_coefficient_mu     0.090
_exptl_absorpt_correction_type     multi-scan
_exptl_absorpt_process_details     '(SADABS; Sheldrick, 2008)'
_exptl_absorpt_correction_T_min     0.9473
_exptl_absorpt_correction_T_max     0.9905
_exptl_special_details     ?
_diffrn_ambient_temperature     150(2)
_diffrn_radiation_type     MoK\a
_diffrn_radiation_wavelength     0.71073
_diffrn_radiation_source     'fine-focus sealed tube'
_diffrn_radiation_monochromator     graphite
_diffrn_measurement_device_type     'Bruker APEXII CCD'
_diffrn_measurement_method     '\f and \w scans'
_diffrn_detector_area_resol_mean     ?
_diffrn_reflns_number     19364
_diffrn_reflns_av_R_equivalents     0.0243
_diffrn_reflns_av_sigmaI/netI     0.0216
_diffrn_reflns_theta_min     1.83
_diffrn_reflns_theta_max     29.84
_diffrn_reflns_theta_full     29.84
_diffrn_measured_fraction_theta_max     0.998
_diffrn_measured_fraction_theta_full     0.998
_diffrn_reflns_limit_h_min     -33
_diffrn_reflns_limit_h_max     33
_diffrn_reflns_limit_k_min     -17
_diffrn_reflns_limit_k_max     18
_diffrn_reflns_limit_l_min     -17
_diffrn_reflns_limit_l_max     17
_diffrn_standards_number     ?
_diffrn_standards_interval_count     ?
_diffrn_standards_interval_time     ?
_diffrn_standards_decay_%     ?
_refine_special_details
;
Refinement of <i>F</i>^2^ against ALL reflections. The weighted <i>R</i>-factor
<i>wR</i> and goodness of fit <i>S</i> are based on <i>F</i>^2^, conventional
<i>R</i>-factors <i>R</i> are based on <i>F</i>, with <i>F</i> set to zero for
negative <i>F</i>^2^. The threshold expression of <i>F</i>^2^ >
\s(<i>F</i>^2^) is used only for calculating <i>R</i>-factors(gt) <i>etc</i>.
and is not relevant to the choice of reflections for refinement.
<i>R</i>-factors based on <i>F</i>^2^ are statistically about twice as large
as those based on <i>F</i>, and <i>R</i>- factors based on ALL data will be
even larger.
;
_reflns_number_total     5005
_reflns_number_gt     3919
_reflns_threshold_expression     I>2\s(I)
_refine_ls_structure_factor_coef     Fsqd
_refine_ls_matrix_type     full
_refine_ls_R_factor_all     0.0550
_refine_ls_R_factor_gt     0.0422
_refine_ls_wR_factor_gt     0.1148
_refine_ls_wR_factor_ref     0.1240
_refine_ls_goodness_of_fit_ref     1.058
_refine_ls_restrained_S_all     1.058
_refine_ls_number_reflns     5005
_refine_ls_number_parameters     251
_refine_ls_number_restraints     0
_refine_ls_hydrogen_treatment     mixed
_refine_ls_weighting_scheme     calc
_refine_ls_weighting_details
         'calc w=1/[\s^2^(Fo^2^)+(0.0642P)^2^+1.5272P] where P=(Fo^2^+2Fc^2^)/3'
_atom_sites_solution_hydrogens     geom
_atom_sites_solution_primary     direct
_atom_sites_solution_secondary     difmap
_refine_ls_shift/su_max     0.001
_refine_ls_shift/su_mean     0.000
_refine_diff_density_max     0.362
_refine_diff_density_min     -0.232
_refine_ls_extinction_method     none
_refine_ls_extinction_coef     ?
loop_
    _atom_type_symbol
    _atom_type_description
    _atom_type_scat_dispersion_real
    _atom_type_scat_dispersion_imag
    _atom_type_scat_source
    'C' 'C' 0.0033 0.0016
                         'International Tables Vol C Tables 4.2.6.8 and 6.1.1.4'
    'H' 'H' 0.0000 0.0000
                         'International Tables Vol C Tables 4.2.6.8 and 6.1.1.4'
    'N' 'N' 0.0061 0.0033
                         'International Tables Vol C Tables 4.2.6.8 and 6.1.1.4'
    'O' 'O' 0.0106 0.0060
                         'International Tables Vol C Tables 4.2.6.8 and 6.1.1.4'
_computing_data_collection     'APEX2 (Bruker, 1998)'
_computing_cell_refinement     'SAINT (Bruker, 1998)'
_computing_data_reduction     'SAINT (Bruker, 1998)'
_computing_structure_solution     'SHELXS97 (Sheldrick, 2008)'
_computing_structure_refinement     'SHELXL97 (Sheldrick, 2008)'
_computing_molecular_graphics     'SHELXTL (Sheldrick, 2008)'
_computing_publication_material     'SHELXTL (Sheldrick, 2008)'
loop_
    _atom_site_type_symbol
    _atom_site_label
    _atom_site_fract_x
    _atom_site_fract_y
    _atom_site_fract_z
    _atom_site_U_iso_or_equiv
    _atom_site_adp_type
    _atom_site_calc_flag
    _atom_site_refinement_flags
    _atom_site_occupancy
    _atom_site_symmetry_multiplicity
    _atom_site_disorder_assembly
    _atom_site_disorder_group
    O O1 0.33231(5) 0.57957(7) 0.14787(9) 0.0363(2) Uani d . 1 1 . .
    H H1A 0.3535(9) 0.5552(15) 0.1120(17) 0.054 Uiso d . 1 1 . .
    C C1 0.32840(6) 0.50007(9) 0.21682(10) 0.0263(2) Uani d . 1 1 . .
    C C2 0.29313(6) 0.51152(9) 0.28174(11) 0.0295(3) Uani d . 1 1 . .
    H H2 0.2724 0.5747 0.2792 0.035 Uiso calc R 1 1 . .
    C C3 0.28826(5) 0.43063(9) 0.35006(11) 0.0285(2) Uani d . 1 1 . .
    H H3 0.2641 0.4391 0.3944 0.034 Uiso calc R 1 1 . .
    C C4 0.31806(5) 0.33642(9) 0.35549(10) 0.0259(2) Uani d . 1 1 . .
    C C5 0.30934(6) 0.24734(10) 0.42542(12) 0.0344(3) Uani d . 1 1 . .
    H H5A 0.3220 0.1832 0.4000 0.052 Uiso calc R 1 1 . .
    H H5B 0.2660 0.2426 0.4119 0.052 Uiso calc R 1 1 . .
    H H5C 0.3344 0.2584 0.5098 0.052 Uiso calc R 1 1 . .
    C C6 0.35360(5) 0.32612(9) 0.29095(10) 0.0243(2) Uani d . 1 1 . .
    H H6 0.3744 0.2630 0.2942 0.029 Uiso calc R 1 1 . .
    C C7 0.35935(5) 0.40707(9) 0.22099(9) 0.0232(2) Uani d . 1 1 . .
    N N1 0.39157(5) 0.40486(7) 0.14721(8) 0.0250(2) Uani d . 1 1 . .
    C C8 0.42258(5) 0.32597(9) 0.14243(9) 0.0231(2) Uani d . 1 1 . .
    H H8 0.4261 0.2691 0.1931 0.028 Uiso calc R 1 1 . .
    C C9 0.45300(5) 0.32110(8) 0.06030(9) 0.0209(2) Uani d . 1 1 . .
    C C10 0.44553(5) 0.39831(9) -0.02331(10) 0.0250(2) Uani d . 1 1 . .
    H H10 0.4218 0.4580 -0.0268 0.030 Uiso calc R 1 1 . .
    C C11 0.47345(6) 0.38588(9) -0.10081(10) 0.0274(2) Uani d . 1 1 . .
    H H11 0.4695 0.4372 -0.1582 0.033 Uiso calc R 1 1 . .
    C C12 0.50726(5) 0.29722(9) -0.09334(10) 0.0251(2) Uani d . 1 1 . .
    H H12 0.5265 0.2866 -0.1461 0.030 Uiso calc R 1 1 . .
    C C13 0.51268(5) 0.22380(8) -0.00723(9) 0.0205(2) Uani d . 1 1 . .
    N N2 0.48638(4) 0.23536(7) 0.06979(8) 0.02020(19) Uani d . 1 1 . .
    C C14 0.54842(5) 0.12966(8) -0.00076(9) 0.0219(2) Uani d . 1 1 . .
    H H14 0.5582 0.1125 -0.0657 0.026 Uiso calc R 1 1 . .
    N N3 0.56667(4) 0.07051(7) 0.08909(8) 0.02191(19) Uani d . 1 1 . .
    C C15 0.60324(5) -0.01660(8) 0.09325(9) 0.0199(2) Uani d . 1 1 . .
    C C16 0.63466(5) -0.03133(8) 0.02040(9) 0.0210(2) Uani d . 1 1 . .
    H H16 0.6319 0.0200 -0.0362 0.025 Uiso calc R 1 1 . .
    C C17 0.66968(5) -0.11873(8) 0.02855(9) 0.0218(2) Uani d . 1 1 . .
    C C18 0.70282(5) -0.13137(9) -0.05144(10) 0.0276(2) Uani d . 1 1 . .
    H H18A 0.6833 -0.0877 -0.1215 0.041 Uiso calc R 1 1 . .
    H H18B 0.7008 -0.2036 -0.0758 0.041 Uiso calc R 1 1 . .
    H H18C 0.7459 -0.1109 -0.0090 0.041 Uiso calc R 1 1 . .
    C C19 0.67339(5) -0.19289(8) 0.11334(10) 0.0242(2) Uani d . 1 1 . .
    H H19 0.6969 -0.2536 0.1200 0.029 Uiso calc R 1 1 . .
    C C20 0.64359(5) -0.17978(9) 0.18780(10) 0.0240(2) Uani d . 1 1 . .
    H H20 0.6471 -0.2309 0.2452 0.029 Uiso calc R 1 1 . .
    C C21 0.60848(5) -0.09168(8) 0.17862(9) 0.0212(2) Uani d . 1 1 . .
    O O2 0.57884(4) -0.08313(7) 0.25167(7) 0.02766(19) Uani d . 1 1 . .
    H H2A 0.5591(7) -0.0281(13) 0.2415(13) 0.033 Uiso d . 1 1 . .
    O O3 0.5000 0.07316(9) 0.2500 0.0278(3) Uani d S 1 2 . .
    H H3D 0.4959(8) 0.1100(13) 0.1942(14) 0.042 Uiso d . 1 1 . .
loop_
    _atom_site_aniso_label
    _atom_site_aniso_U_11
    _atom_site_aniso_U_22
    _atom_site_aniso_U_33
    _atom_site_aniso_U_12
    _atom_site_aniso_U_13
    _atom_site_aniso_U_23
    O1 0.0520(6) 0.0268(4) 0.0359(5) 0.0110(4) 0.0239(4) 0.0038(4)
    C1 0.0301(6) 0.0243(5) 0.0224(5) 0.0038(4) 0.0088(4) -0.0028(4)
    C2 0.0304(6) 0.0275(6) 0.0300(6) 0.0074(5) 0.0119(5) -0.0056(5)
    C3 0.0263(5) 0.0334(6) 0.0272(6) 0.0027(5) 0.0122(5) -0.0071(5)
    C4 0.0242(5) 0.0290(6) 0.0251(5) 0.0010(4) 0.0106(4) -0.0033(4)
    C5 0.0364(7) 0.0364(7) 0.0386(7) 0.0026(5) 0.0236(6) 0.0021(5)
    C6 0.0242(5) 0.0247(5) 0.0241(5) 0.0043(4) 0.0099(4) -0.0023(4)
    C7 0.0237(5) 0.0249(5) 0.0205(5) 0.0026(4) 0.0084(4) -0.0036(4)
    N1 0.0278(5) 0.0258(5) 0.0226(5) 0.0032(4) 0.0115(4) -0.0022(4)
    C8 0.0235(5) 0.0252(5) 0.0210(5) 0.0021(4) 0.0097(4) -0.0007(4)
    C9 0.0203(5) 0.0229(5) 0.0193(5) 0.0002(4) 0.0077(4) -0.0021(4)
    C10 0.0268(5) 0.0223(5) 0.0249(5) 0.0021(4) 0.0098(4) 0.0009(4)
    C11 0.0315(6) 0.0270(5) 0.0241(5) 0.0007(4) 0.0117(5) 0.0056(4)
    C12 0.0270(5) 0.0302(6) 0.0199(5) 0.0012(4) 0.0115(4) 0.0021(4)
    C13 0.0207(5) 0.0242(5) 0.0168(4) 0.0003(4) 0.0079(4) -0.0007(4)
    N2 0.0205(4) 0.0226(4) 0.0182(4) 0.0003(3) 0.0086(3) -0.0012(3)
    C14 0.0232(5) 0.0267(5) 0.0185(5) 0.0021(4) 0.0110(4) -0.0009(4)
    N3 0.0248(4) 0.0221(4) 0.0224(4) 0.0006(3) 0.0133(4) -0.0004(3)
    C15 0.0224(5) 0.0201(5) 0.0182(5) 0.0001(4) 0.0093(4) -0.0011(4)
    C16 0.0231(5) 0.0215(5) 0.0203(5) 0.0003(4) 0.0109(4) 0.0008(4)
    C17 0.0217(5) 0.0225(5) 0.0223(5) -0.0011(4) 0.0102(4) -0.0031(4)
    C18 0.0295(6) 0.0278(6) 0.0307(6) 0.0032(5) 0.0176(5) -0.0011(4)
    C19 0.0235(5) 0.0218(5) 0.0268(5) 0.0022(4) 0.0097(4) 0.0000(4)
    C20 0.0263(5) 0.0232(5) 0.0215(5) -0.0003(4) 0.0086(4) 0.0034(4)
    C21 0.0230(5) 0.0246(5) 0.0171(5) -0.0023(4) 0.0093(4) -0.0008(4)
    O2 0.0370(5) 0.0287(4) 0.0239(4) 0.0042(4) 0.0191(4) 0.0038(3)
    O3 0.0386(7) 0.0270(6) 0.0266(6) 0.000 0.0223(5) 0.000
_geom_special_details
;
All s.u.'s (except the s.u. in the dihedral angle between two l.s. planes)
are estimated using the full covariance matrix. The cell s.u.'s are taken
into account individually in the estimation of s.u.'s in distances, angles
and torsion angles; correlations between s.u.'s in cell parameters are only
used when they are defined by crystal symmetry. An approximate (isotropic)
treatment of cell s.u.'s is used for estimating s.u.'s involving l.s.
planes.
;
loop_
    _geom_bond_atom_site_label_1
    _geom_bond_atom_site_label_2
    _geom_bond_site_symmetry_2
    _geom_bond_distance
    _geom_bond_publ_flag
    O1 C1 . 1.3660(15) ?
    O1 H1A . 0.86(2) ?
    C1 C2 . 1.3884(16) ?
    C1 C7 . 1.4040(15) ?
    C2 C3 . 1.3821(18) ?
    C2 H2 . 0.9500 ?
    C3 C4 . 1.4012(16) ?
    C3 H3 . 0.9500 ?
    C4 C6 . 1.3885(15) ?
    C4 C5 . 1.5083(17) ?
    C5 H5A . 0.9800 ?
    C5 H5B . 0.9800 ?
    C5 H5C . 0.9800 ?
    C6 C7 . 1.4030(16) ?
    C6 H6 . 0.9500 ?
    C7 N1 . 1.4139(14) ?
    N1 C8 . 1.2778(14) ?
    C8 C9 . 1.4721(15) ?
    C8 H8 . 0.9500 ?
    C9 N2 . 1.3445(14) ?
    C9 C10 . 1.3985(15) ?
    C10 C11 . 1.3827(16) ?
    C10 H10 . 0.9500 ?
    C11 C12 . 1.3857(16) ?
    C11 H11 . 0.9500 ?
    C12 C13 . 1.3957(15) ?
    C12 H12 . 0.9500 ?
    C13 N2 . 1.3467(13) ?
    C13 C14 . 1.4725(15) ?
    C14 N3 . 1.2731(14) ?
    C14 H14 . 0.9500 ?
    N3 C15 . 1.4153(13) ?
    C15 C16 . 1.4013(14) ?
    C15 C21 . 1.4048(14) ?
    C16 C17 . 1.3870(15) ?
    C16 H16 . 0.9500 ?
    C17 C19 . 1.3998(15) ?
    C17 C18 . 1.5072(15) ?
    C18 H18A . 0.9800 ?
    C18 H18B . 0.9800 ?
    C18 H18C . 0.9800 ?
    C19 C20 . 1.3853(15) ?
    C19 H19 . 0.9500 ?
    C20 C21 . 1.3934(15) ?
    C20 H20 . 0.9500 ?
    C21 O2 . 1.3610(13) ?
    O2 H2A . 0.836(17) ?
    O3 H3D . 0.812(16) ?
loop_
    _geom_angle_atom_site_label_1
    _geom_angle_atom_site_label_2
    _geom_angle_atom_site_label_3
    _geom_angle_site_symmetry_1
    _geom_angle_site_symmetry_3
    _geom_angle
    _geom_angle_publ_flag
    C1 O1 H1A . . 104.5(13) ?
    O1 C1 C2 . . 119.56(10) ?
    O1 C1 C7 . . 120.15(10) ?
    C2 C1 C7 . . 120.28(11) ?
    C3 C2 C1 . . 119.70(10) ?
    C3 C2 H2 . . 120.2 ?
    C1 C2 H2 . . 120.2 ?
    C2 C3 C4 . . 121.56(11) ?
    C2 C3 H3 . . 119.2 ?
    C4 C3 H3 . . 119.2 ?
    C6 C4 C3 . . 118.25(11) ?
    C6 C4 C5 . . 121.09(10) ?
    C3 C4 C5 . . 120.61(10) ?
    C4 C5 H5A . . 109.5 ?
    C4 C5 H5B . . 109.5 ?
    H5A C5 H5B . . 109.5 ?
    C4 C5 H5C . . 109.5 ?
    H5A C5 H5C . . 109.5 ?
    H5B C5 H5C . . 109.5 ?
    C4 C6 C7 . . 121.31(10) ?
    C4 C6 H6 . . 119.3 ?
    C7 C6 H6 . . 119.3 ?
    C6 C7 C1 . . 118.89(10) ?
    C6 C7 N1 . . 126.84(10) ?
    C1 C7 N1 . . 114.20(10) ?
    C8 N1 C7 . . 121.58(10) ?
    N1 C8 C9 . . 121.61(10) ?
    N1 C8 H8 . . 119.2 ?
    C9 C8 H8 . . 119.2 ?
    N2 C9 C10 . . 123.29(10) ?
    N2 C9 C8 . . 114.60(9) ?
    C10 C9 C8 . . 122.07(10) ?
    C11 C10 C9 . . 118.58(10) ?
    C11 C10 H10 . . 120.7 ?
    C9 C10 H10 . . 120.7 ?
    C10 C11 C12 . . 118.84(10) ?
    C10 C11 H11 . . 120.6 ?
    C12 C11 H11 . . 120.6 ?
    C11 C12 C13 . . 119.14(10) ?
    C11 C12 H12 . . 120.4 ?
    C13 C12 H12 . . 120.4 ?
    N2 C13 C12 . . 122.72(10) ?
    N2 C13 C14 . . 118.71(9) ?
    C12 C13 C14 . . 118.57(9) ?
    C9 N2 C13 . . 117.41(9) ?
    N3 C14 C13 . . 122.07(9) ?
    N3 C14 H14 . . 119.0 ?
    C13 C14 H14 . . 119.0 ?
    C14 N3 C15 . . 119.91(9) ?
    C16 C15 C21 . . 118.89(9) ?
    C16 C15 N3 . . 124.68(9) ?
    C21 C15 N3 . . 116.42(9) ?
    C17 C16 C15 . . 121.93(10) ?
    C17 C16 H16 . . 119.0 ?
    C15 C16 H16 . . 119.0 ?
    C16 C17 C19 . . 117.90(10) ?
    C16 C17 C18 . . 120.18(10) ?
    C19 C17 C18 . . 121.92(10) ?
    C17 C18 H18A . . 109.5 ?
    C17 C18 H18B . . 109.5 ?
    H18A C18 H18B . . 109.5 ?
    C17 C18 H18C . . 109.5 ?
    H18A C18 H18C . . 109.5 ?
    H18B C18 H18C . . 109.5 ?
    C20 C19 C17 . . 121.49(10) ?
    C20 C19 H19 . . 119.3 ?
    C17 C19 H19 . . 119.3 ?
    C19 C20 C21 . . 120.05(10) ?
    C19 C20 H20 . . 120.0 ?
    C21 C20 H20 . . 120.0 ?
    O2 C21 C20 . . 118.06(9) ?
    O2 C21 C15 . . 122.20(10) ?
    C20 C21 C15 . . 119.72(9) ?
    C21 O2 H2A . . 112.5(10) ?
loop_
    _geom_torsion_atom_site_label_1
    _geom_torsion_atom_site_label_2
    _geom_torsion_atom_site_label_3
    _geom_torsion_atom_site_label_4
    _geom_torsion_site_symmetry_1
    _geom_torsion_site_symmetry_2
    _geom_torsion_site_symmetry_3
    _geom_torsion_site_symmetry_4
    _geom_torsion
    _geom_torsion_publ_flag
    O1 C1 C2 C3 . . . . 178.93(11) ?
    C7 C1 C2 C3 . . . . -0.42(18) ?
    C1 C2 C3 C4 . . . . -0.16(18) ?
    C2 C3 C4 C6 . . . . 0.66(18) ?
    C2 C3 C4 C5 . . . . -176.69(12) ?
    C3 C4 C6 C7 . . . . -0.61(17) ?
    C5 C4 C6 C7 . . . . 176.73(11) ?
    C4 C6 C7 C1 . . . . 0.06(17) ?
    C4 C6 C7 N1 . . . . -176.84(11) ?
    O1 C1 C7 C6 . . . . -178.88(10) ?
    C2 C1 C7 C6 . . . . 0.47(17) ?
    O1 C1 C7 N1 . . . . -1.61(16) ?
    C2 C1 C7 N1 . . . . 177.74(10) ?
    C6 C7 N1 C8 . . . . -3.83(18) ?
    C1 C7 N1 C8 . . . . 179.15(10) ?
    C7 N1 C8 C9 . . . . 176.17(10) ?
    N1 C8 C9 N2 . . . . 176.83(10) ?
    N1 C8 C9 C10 . . . . -5.37(17) ?
    N2 C9 C10 C11 . . . . 0.45(17) ?
    C8 C9 C10 C11 . . . . -177.16(10) ?
    C9 C10 C11 C12 . . . . 0.52(17) ?
    C10 C11 C12 C13 . . . . -0.68(17) ?
    C11 C12 C13 N2 . . . . -0.12(17) ?
    C11 C12 C13 C14 . . . . 179.63(10) ?
    C10 C9 N2 C13 . . . . -1.22(16) ?
    C8 C9 N2 C13 . . . . 176.55(9) ?
    C12 C13 N2 C9 . . . . 1.05(15) ?
    C14 C13 N2 C9 . . . . -178.70(9) ?
    N2 C13 C14 N3 . . . . -15.80(16) ?
    C12 C13 C14 N3 . . . . 164.44(11) ?
    C13 C14 N3 C15 . . . . -177.17(9) ?
    C14 N3 C15 C16 . . . . 16.85(16) ?
    C14 N3 C15 C21 . . . . -164.27(10) ?
    C21 C15 C16 C17 . . . . 1.35(16) ?
    N3 C15 C16 C17 . . . . -179.79(10) ?
    C15 C16 C17 C19 . . . . -0.49(16) ?
    C15 C16 C17 C18 . . . . -179.90(10) ?
    C16 C17 C19 C20 . . . . -0.50(16) ?
    C18 C17 C19 C20 . . . . 178.90(10) ?
    C17 C19 C20 C21 . . . . 0.60(17) ?
    C19 C20 C21 O2 . . . . 178.48(10) ?
    C19 C20 C21 C15 . . . . 0.29(16) ?
    C16 C15 C21 O2 . . . . -179.34(10) ?
    N3 C15 C21 O2 . . . . 1.71(15) ?
    C16 C15 C21 C20 . . . . -1.24(15) ?
    N3 C15 C21 C20 . . . . 179.82(10) ?
loop_
    _geom_hbond_atom_site_label_D
    _geom_hbond_atom_site_label_H
    _geom_hbond_atom_site_label_A
    _geom_hbond_site_symmetry_A
    _geom_hbond_distance_DH
    _geom_hbond_distance_HA
    _geom_hbond_distance_DA
    _geom_hbond_angle_DHA
    O2 H2A O3 . 0.836(17) 1.960(17) 2.7592(12) 159.6(15)
    O2 H2A N3 . 0.836(17) 2.347(15) 2.7624(12) 111.3(12)
    O1 H1A N1 . 0.86(2) 2.120(19) 2.6722(13) 121.7(16)
    O3 H3D N2 . 0.812(16) 2.187(16) 2.9865(12) 168.0(16)
    O3 H3D N3 . 0.812(16) 2.569(16) 3.0142(9) 115.9(14)
data_global
_journal_date_recd_electronic     2011-09-30
_journal_date_accepted     2011-10-28
_journal_name_full     'Acta Crystallographica, Section E'
_journal_year     2011
_journal_volume     67
_journal_issue     12
_journal_page_first     o3193
_journal_page_last     o3193
_journal_paper_category     QO
_journal_coeditor_code     AA2032
_publ_contact_author_name     'Muhammet Kose'
_publ_contact_author_address
;
Department of Chemistry, Loughborough University, Loughborough LE11 3TU
England
;
_publ_contact_author_email     'm.kose@lboro.ac.uk'
_publ_contact_author_fax     '01509 223925'
_publ_contact_author_phone     '01509 564113'
_publ_section_title
;
Bis{2,6-bis[(2-hydroxy-5-methylphenyl)iminomethyl]pyridine} monohydrate
;
loop_
    _publ_author_name
    _publ_author_footnote
    _publ_author_address
    'Kose, Muhammet' .
;
Department of Chemistry, Loughborough University, Loughborough LE11 3TU
England
;
    'McKee, Vickie' .
;
Department of Chemistry, Loughborough University, Loughborough LE11 3TU
England
;
