# Supplementary material for: Bis{2,6-bis­[(2-hy­droxy-5-methyl­phen­yl)imino­meth­yl]pyridine} monohydrate
Source: Acta Crystallogr Sect E Struct Rep Online. 2011 Nov 5;67(Pt 12):o3193. doi: 10.1107/S1600536811045399 (PMC3238860; doi:10.1107/S1600536811045399)
Supplement: Supplementary file 2 [file e-67-o3193-Isup2.hkl]

# 
# h,k,l, Fc-squared, Fo-squared, sigma(Fo-squared) and status flag 
# 
data_I
_shelx_title ' mk01 in C2/c' 
_shelx_refln_list_code          4 
_shelx_F_calc_maximum      502.34 
_exptl_crystal_F_000      1496.00 
_reflns_d_resolution_high  0.7142 
 
loop_ 
 _symmetry_equiv_pos_as_xyz 
 'x, y, z' 
 '-x, y, -z+1/2' 
 'x+1/2, y+1/2, z' 
 '-x+1/2, y+1/2, -z+1/2' 
 '-x, -y, -z' 
 'x, -y, z-1/2' 
 '-x+1/2, -y+1/2, -z' 
 'x+1/2, -y+1/2, z-1/2' 
 
_cell_length_a    23.8510 
_cell_length_b    12.9688 
_cell_length_c    12.3835 
_cell_angle_alpha  90.000 
_cell_angle_beta  114.077 
_cell_angle_gamma  90.000 
 
_shelx_F_squared_multiplier     1.000 
 
loop_ 
 _refln_index_h 
 _refln_index_k 
 _refln_index_l 
 _refln_F_squared_calc 
 _refln_F_squared_meas 
 _refln_F_squared_sigma 
 _refln_observed_status 
   2   0   0    13071.43    14049.90    430.63 o 
   4   0   0     8822.94     9402.71     82.39 o 
   6   0   0    45672.35    45796.62    377.60 o 
   8   0   0     9955.00    10057.40     88.58 o 
  10   0   0     1521.07     1689.65     45.89 o 
  12   0   0     2364.06     2174.81     37.41 o 
  14   0   0     1400.47     1273.73     29.08 o 
  16   0   0     1017.41     1020.34     32.94 o 
  18   0   0      840.09      846.05     26.62 o 
  20   0   0      273.85      317.77     20.00 o 
  22   0   0       15.07       18.83      9.04 o 
  24   0   0       20.82       21.18      9.98 o 
  26   0   0      903.39      860.17     43.53 o 
  28   0   0     1030.18     1052.90     41.18 o 
  30   0   0       29.63       50.59     14.98 o 
   1   1   0     1438.81     1611.54     13.49 o 
   3   1   0     7731.46     7938.55     53.03 o 
   5   1   0    23691.04    24394.00    142.82 o 
   7   1   0      104.73       96.05      3.62 o 
   9   1   0      973.25     1036.18     10.59 o 
  11   1   0     1407.00     1435.24     25.75 o 
  13   1   0      462.45      484.95      6.79 o 
  15   1   0     1438.13     1266.80     28.53 o 
  17   1   0      439.68      408.04     12.94 o 
  19   1   0       64.84       63.32      7.06 o 
  21   1   0      168.95      182.21     10.59 o 
  23   1   0       63.39       55.35      8.24 o 
  25   1   0       15.93       18.10      7.58 o 
  27   1   0        4.84        1.18      7.58 o 
  29   1   0       62.15       74.41     11.89 o 
   0   2   0     1437.35     1436.09     29.24 o 
   2   2   0     7486.25     7882.90     48.19 o 
   4   2   0    23263.05    24835.79    145.06 o 
   6   2   0    24529.52    25800.92    151.12 o 
   8   2   0      571.24      579.24      7.84 o 
  10   2   0       13.78       10.59      2.42 o 
  12   2   0     1209.33     1297.78     13.60 o 
  14   2   0        7.17       34.86      2.76 o 
  16   2   0      675.01      761.28     16.74 o 
  18   2   0      760.51      794.71     19.02 o 
  20   2   0       27.02       25.17      6.12 o 
  22   2   0      469.12      485.44     22.08 o 
  24   2   0      172.68      195.68     12.31 o 
  26   2   0      373.74      350.08     26.49 o 
  28   2   0      335.07      318.51     16.68 o 
  30   2   0      905.60      911.89     38.27 o 
   1   3   0     7807.00     7675.85     47.71 o 
   3   3   0    12885.44    12994.04     78.13 o 
   5   3   0    24946.03    25049.25    146.97 o 
   7   3   0      464.16      481.71      7.74 o 
   9   3   0      374.01      418.49      6.95 o 
  11   3   0      437.54      517.41      8.16 o 
  13   3   0       38.06       28.52      3.20 o 
  15   3   0      225.09      240.07      8.23 o 
  17   3   0        0.59       -3.99      3.99 o 
  19   3   0      446.20      401.90     13.80 o 
  21   3   0      987.42      977.73     41.44 o 
  23   3   0      126.02      110.49      9.67 o 
  25   3   0       65.00       62.51      8.97 o 
  27   3   0      896.50      960.01     43.28 o 
  29   3   0       63.35       60.27     10.85 o 
   0   4   0     8130.76     8873.15     94.80 o 
   2   4   0     1522.48     1471.30     12.90 o 
   4   4   0     3531.54     3916.08     27.84 o 
   6   4   0     4668.73     4931.05     34.71 o 
   8   4   0     5146.98     5788.18     40.78 o 
  10   4   0     6517.42     7418.61     50.95 o 
  12   4   0      414.98      460.76      8.50 o 
  14   4   0      352.62      399.93      8.28 o 
  16   4   0      160.05      161.24      8.77 o 
  18   4   0      182.69      178.26      9.95 o 
  20   4   0       37.73       28.13      6.39 o 
  22   4   0       13.31       10.33      6.53 o 
  24   4   0        7.60       -1.71      6.39 o 
  26   4   0      110.49      108.56     11.44 o 
  28   4   0      103.96      100.16     12.03 o 
   1   5   0      286.64      235.35      7.03 o 
   3   5   0     2595.63     2519.70     20.43 o 
   5   5   0      288.96      346.92      6.53 o 
   7   5   0    11549.04    12836.63     81.16 o 
   9   5   0     1215.67     1480.04     16.10 o 
  11   5   0     2403.15     2639.69     24.21 o 
  13   5   0      751.57      730.54     11.83 o 
  15   5   0     1006.26      984.11     16.17 o 
  17   5   0      193.42      206.83     10.16 o 
  19   5   0       41.78       44.71      7.06 o 
  21   5   0       56.56       28.83      7.06 o 
  23   5   0      336.81      324.34     17.78 o 
  25   5   0     1857.04     1792.60     34.35 o 
  27   5   0      148.64      124.17     12.03 o 
  29   5   0        0.07       -6.04      8.11 o 
   0   6   0    14362.17    13906.67    122.23 o 
   2   6   0     6613.77     7068.39     47.64 o 
   4   6   0     1615.90     1784.73     17.18 o 
   6   6   0      513.23      646.42      9.70 o 
   8   6   0      790.59     1016.72     13.24 o 
  10   6   0     2138.96     2241.67     30.17 o 
  12   6   0      703.49      638.83     11.06 o 
  14   6   0      241.59      261.87      7.80 o 
  16   6   0      270.05      251.82      9.06 o 
  18   6   0      472.79      495.32     15.85 o 
  20   6   0       56.45       40.63      7.31 o 
  22   6   0     1011.94      969.97     23.41 o 
  24   6   0      167.09      119.71     11.44 o 
  26   6   0        7.96        3.89      7.58 o 
  28   6   0       68.06       53.32     10.59 o 
   1   7   0     1190.96     1357.39     14.32 o 
   3   7   0     2406.98     2426.79     21.82 o 
   5   7   0       87.41       92.12      4.41 o 
   7   7   0       86.64       92.04      5.61 o 
   9   7   0       90.51      100.96      5.07 o 
  11   7   0     2830.80     2744.95     26.65 o 
  13   7   0     1150.44     1253.33     16.99 o 
  15   7   0      435.16      437.01     12.63 o 
  17   7   0      149.76      154.28     11.89 o 
  19   7   0     1202.70     1127.50     24.01 o 
  21   7   0      446.67      410.39     16.09 o 
  23   7   0       76.81       63.45      9.41 o 
  25   7   0       14.48        7.84      7.48 o 
  27   7   0       64.78       69.10     12.63 o 
   0   8   0      394.78      370.13     11.08 o 
   2   8   0      323.75      292.68      7.07 o 
   4   8   0     1299.92     1325.70     15.39 o 
   6   8   0      352.94      425.43      8.87 o 
   8   8   0        1.88        0.61      2.99 o 
  10   8   0     1191.96     1361.46     21.57 o 
  12   8   0     1544.98     1671.40     20.41 o 
  14   8   0     2577.54     2491.68     26.77 o 
  16   8   0       45.76       28.86      8.30 o 
  18   8   0       15.29       12.73      6.39 o 
  20   8   0       59.99       70.26      8.49 o 
  22   8   0      311.25      279.44     37.30 o 
  24   8   0        1.22        9.16      8.98 o 
  26   8   0      229.34      190.87     17.08 o 
   1   9   0      306.29      288.95      7.18 o 
   3   9   0       72.88       77.13      4.41 o 
   5   9   0      491.97      402.42      9.48 o 
   7   9   0       68.52       55.72      5.26 o 
   9   9   0        7.88        5.53      3.42 o 
  11   9   0      616.31      597.91     14.94 o 
  13   9   0        4.91        6.27      3.82 o 
  15   9   0      151.01      135.56      9.09 o 
  17   9   0        3.41       10.52      7.50 o 
  19   9   0        3.48       -1.38      7.17 o 
  21   9   0       19.44       23.41      8.54 o 
  23   9   0       41.24       60.89     13.94 o 
  25   9   0       20.57        6.20     10.35 o 
   0  10   0     6065.07     5688.10     62.10 o 
   2  10   0      370.98      349.13      9.07 o 
   4  10   0     1368.28     1274.72     16.73 o 
   6  10   0       21.89       21.88      4.24 o 
   8  10   0      139.23      119.88      6.35 o 
  10  10   0       27.56       29.54      5.43 o 
  12  10   0      219.89      176.37      8.80 o 
  14  10   0      343.79      378.60     13.73 o 
  16  10   0      291.42      288.78     14.61 o 
  18  10   0     1198.47     1007.13     27.92 o 
  20  10   0       22.14       24.77      8.98 o 
  22  10   0       45.47       29.67      9.91 o 
  24  10   0       10.78       15.22     12.40 o 
   1  11   0     3544.92     3516.19     42.31 o 
   3  11   0      106.83       88.76      6.55 o 
   5  11   0     2268.71     2136.24     26.98 o 
   7  11   0      132.84      111.17      7.11 o 
   9  11   0      312.32      318.58     10.91 o 
  11  11   0      363.61      333.31     11.58 o 
  13  11   0       18.93       22.10      5.62 o 
  15  11   0      144.19      157.33     12.27 o 
  17  11   0        0.03        3.88      7.17 o 
  19  11   0      275.14      253.12     21.32 o 
  21  11   0       64.65       35.89     14.12 o 
  23  11   0       94.31       78.62     16.39 o 
   0  12   0     5784.73     5697.04     85.58 o 
   2  12   0      155.71      139.19     12.91 o 
   4  12   0     1964.05     1982.74     33.00 o 
   6  12   0      117.84      111.51      9.07 o 
   8  12   0      439.94      417.66     14.00 o 
  10  12   0       43.53       56.39      7.29 o 
  12  12   0      357.42      376.59     13.02 o 
  14  12   0       61.53       51.45      9.51 o 
  16  12   0        0.06       -1.71      6.39 o 
  18  12   0        2.67       -7.06      9.98 o 
  20  12   0        0.25       -8.15     10.72 o 
  22  12   0        2.11       -3.53     11.65 o 
   1  13   0      665.53      697.78     19.10 o 
   3  13   0     8870.83     8978.51     90.01 o 
   5  13   0      315.21      304.03     17.66 o 
   7  13   0       37.86       38.89      7.14 o 
   9  13   0     1164.27     1224.82     26.16 o 
  11  13   0       71.00      101.77     15.39 o 
  13  13   0      152.57      164.12     13.08 o 
  15  13   0      432.34      504.25     70.60 o 
  17  13   0       18.45       40.00     21.18 o 
  19  13   0        0.97        7.06     16.47 o 
  21  13   0       66.87       28.24     23.53 o 
   0  14   0      246.33      271.32     19.08 o 
   2  14   0       38.09       39.82      7.89 o 
   4  14   0      965.50     1003.91     35.41 o 
   6  14   0        6.74       13.06      7.92 o 
   8  14   0      105.27      104.64     11.72 o 
  10  14   0     1059.71     1091.36     41.17 o 
  12  14   0      369.97      416.71     22.23 o 
  14  14   0       69.93       69.64     11.59 o 
  16  14   0        0.95      -14.12     16.47 o 
   1  15   0      236.50      265.55     16.19 o 
   3  15   0       19.16       16.69      8.37 o 
   5  15   0      377.40      425.44     20.38 o 
   7  15   0      740.20      729.11     34.48 o 
   9  15   0     1251.74     1335.79     34.85 o 
  11  15   0      107.30      163.39     15.22 o 
  13  15   0       45.92       47.45     10.87 o 
  15  15   0        5.42        2.02     11.30 o 
  17  15   0       22.86       30.59     23.53 o 
   0  16   0      184.53      225.90     28.24 o 
   2  16   0      214.05      255.98     21.63 o 
   4  16   0      408.76      400.15     43.53 o 
   6  16   0      255.96      252.61     16.72 o 
   8  16   0     1293.31     1540.80     70.32 o 
  10  16   0       47.27       89.37     14.99 o 
  12  16   0       18.42       15.58      9.56 o 
  14  16   0        2.98        0.67     11.30 o 
   1  17   0       14.32       11.22     10.72 o 
   3  17   0       38.22       51.68     12.40 o 
   5  17   0      218.42      242.87     40.00 o 
   7  17   0      411.25      480.99     29.08 o 
   9  17   0       28.32       47.76     14.07 o 
   0  18   0       42.22       51.77     21.18 o 
   2  18   0       32.24       18.67     12.40 o 
 -31   1   1       14.71       10.62      9.67 o 
 -29   1   1      148.12      162.47     13.21 o 
 -27   1   1        0.43       -1.61     10.53 o 
 -25   1   1       27.38       22.90      7.58 o 
 -23   1   1      566.32      593.03     18.21 o 
 -21   1   1      162.32      157.26      9.95 o 
 -19   1   1       32.25       20.32      7.47 o 
 -17   1   1      540.40      570.83     15.00 o 
 -15   1   1     1483.19     1417.13     17.88 o 
 -13   1   1       62.23       54.79      4.66 o 
 -11   1   1       18.54        8.49      2.32 o 
  -9   1   1     1239.50     1205.91     13.34 o 
  -7   1   1     2171.36     2199.83     17.04 o 
  -5   1   1      895.74      936.43      9.23 o 
  -3   1   1     2620.42     2883.19     20.61 o 
  -1   1   1     5822.54     6338.12     47.64 o 
   1   1   1      326.17      357.61      3.84 o 
   3   1   1     8465.83     8609.20     52.82 o 
   5   1   1       18.53       23.65      3.89 o 
   7   1   1      495.64      561.12     10.67 o 
   9   1   1       48.11       23.37      5.73 o 
  11   1   1      149.46      129.37      8.83 o 
  13   1   1       95.71      103.89      7.06 o 
  15   1   1     1043.44     1168.79     23.78 o 
  17   1   1      216.44      219.20     10.25 o 
  19   1   1        0.92       -4.71      4.71 o 
  21   1   1      281.58      297.64     13.59 o 
  23   1   1       95.01       70.84      9.07 o 
  25   1   1       74.35       83.70      9.95 o 
  27   1   1      351.82      349.85     17.33 o 
  29   1   1        0.31        0.78      8.77 o 
 -30   2   1      941.70     1000.42     28.52 o 
 -28   2   1     2260.86     2307.68     40.88 o 
 -26   2   1       20.62       19.01      7.58 o 
 -24   2   1      490.44      523.31     17.65 o 
 -22   2   1      977.38      930.69     22.04 o 
 -20   2   1       11.56       11.63      5.51 o 
 -18   2   1      790.59      806.40     27.38 o 
 -16   2   1      758.76      771.38     12.84 o 
 -14   2   1     1026.80     1105.53     13.17 o 
 -12   2   1     3880.35     4038.95     31.12 o 
 -10   2   1      102.72      158.86      5.61 o 
  -8   2   1      152.08      182.26      4.51 o 
  -6   2   1      154.84       80.99      4.38 o 
  -4   2   1    11333.21    11652.60     77.48 o 
  -2   2   1     6387.72     6513.07     41.33 o 
   0   2   1    32129.51    32810.22    220.03 o 
   2   2   1      579.21      629.12      6.72 o 
   4   2   1   252342.80   224648.05   4140.59 o 
   6   2   1    21775.32    22105.86    130.76 o 
   8   2   1       13.62       11.25      2.53 o 
  10   2   1      958.92     1052.69     13.00 o 
  12   2   1     1142.47     1277.93     12.71 o 
  14   2   1     2193.26     2221.92     29.70 o 
  16   2   1        1.40        9.41      4.76 o 
  18   2   1      172.55      145.68      9.41 o 
  20   2   1       59.99       57.97      8.15 o 
  22   2   1       20.38       16.27      6.12 o 
  24   2   1      106.71       97.79      9.95 o 
  26   2   1        6.84        3.40      7.14 o 
  28   2   1      134.02      115.16     13.54 o 
 -29   3   1       81.01       68.04     11.13 o 
 -27   3   1       19.66       19.41      8.24 o 
 -25   3   1      340.20      341.26     16.64 o 
 -23   3   1      340.80      372.01     32.27 o 
 -21   3   1      902.71      897.51     24.79 o 
 -19   3   1      136.10      118.55      8.49 o 
 -17   3   1      191.30      182.42      9.51 o 
 -15   3   1      611.42      617.55     10.50 o 
 -13   3   1     1029.83     1109.13     13.45 o 
 -11   3   1     1171.85     1215.92     13.62 o 
  -9   3   1     5124.23     4915.90     35.00 o 
  -7   3   1     1023.64     1018.99     10.67 o 
  -5   3   1       18.50        5.38      1.68 o 
  -3   3   1      630.38      636.09      7.07 o 
  -1   3   1      672.54      809.38      7.73 o 
   1   3   1     9685.33     9927.27     60.52 o 
   3   3   1      216.92      314.19      6.15 o 
   5   3   1     5276.33     5400.19     36.45 o 
   7   3   1     4364.87     4287.70     30.93 o 
   9   3   1     1097.20     1008.62     11.59 o 
  11   3   1     8094.14     8658.72     73.28 o 
  13   3   1      323.09      331.66      6.54 o 
  15   3   1     2584.35     2657.26     34.09 o 
  17   3   1        3.70        7.55      4.93 o 
  19   3   1      834.50      823.46     19.95 o 
  21   3   1       21.02       17.82      6.70 o 
  23   3   1        9.70        9.19      6.70 o 
  25   3   1       30.63       20.79      8.11 o 
  27   3   1       35.21       28.08      9.07 o 
  29   3   1      365.95      367.43     18.77 o 
 -30   4   1        0.93       -0.13      8.35 o 
 -28   4   1       41.28       30.65      8.97 o 
 -26   4   1      346.80      362.34     16.09 o 
 -24   4   1        1.40        9.14      6.28 o 
 -22   4   1        5.29        7.97      5.70 o 
 -20   4   1      217.23      176.29     11.55 o 
 -18   4   1      716.66      705.16     19.36 o 
 -16   4   1        3.78        0.00      3.26 o 
 -14   4   1       96.01       90.02      5.35 o 
 -12   4   1     1334.93     1287.18     14.85 o 
 -10   4   1     3324.15     3702.34     28.90 o 
  -8   4   1     5090.40     5932.20     45.18 o 
  -6   4   1    10420.12    10488.76     66.10 o 
  -4   4   1      362.53      293.15      5.09 o 
  -2   4   1      722.82      798.11     11.57 o 
   0   4   1     4754.80     4579.10     30.99 o 
   2   4   1      342.96      303.62      5.38 o 
   4   4   1       65.67       66.36      3.75 o 
   6   4   1    14015.40    14198.43     88.04 o 
   8   4   1     1205.26     1375.01     14.54 o 
  10   4   1     7641.41     8319.53     56.47 o 
  12   4   1     1496.49     1575.08     16.88 o 
  14   4   1       41.74       46.83      6.14 o 
  16   4   1      414.62      437.28     13.49 o 
  18   4   1      361.84      379.25     13.80 o 
  20   4   1        3.44       -3.60      5.51 o 
  22   4   1      680.66      705.31     20.28 o 
  24   4   1       12.21       12.03      7.31 o 
  26   4   1      168.93      156.73     14.61 o 
  28   4   1        3.76       -2.94      8.24 o 
 -29   5   1       39.51       30.00      9.41 o 
 -27   5   1       38.03       24.90      8.49 o 
 -25   5   1       29.13       30.59      7.89 o 
 -23   5   1      489.41      522.23     18.00 o 
 -21   5   1       56.06       54.70      7.78 o 
 -19   5   1        0.79        2.88      5.20 o 
 -17   5   1        8.39        5.16      4.04 o 
 -15   5   1       79.68      102.43      5.62 o 
 -13   5   1       28.26       33.48      4.03 o 
 -11   5   1       10.68        4.20      2.42 o 
  -9   5   1     7117.01     6960.62     48.44 o 
  -7   5   1      640.27      914.77     11.09 o 
  -5   5   1      225.17      190.68      4.70 o 
  -3   5   1     7829.04     8141.38     64.95 o 
  -1   5   1     6371.89     6193.41     44.93 o 
   1   5   1     1866.27     1971.65     17.35 o 
   3   5   1      500.59      487.51      7.44 o 
   5   5   1     2578.30     2802.30     23.36 o 
   7   5   1     5010.78     5484.82     39.81 o 
   9   5   1       52.77       79.47      4.41 o 
  11   5   1     1143.07     1255.91     15.15 o 
  13   5   1        1.78       -2.56      2.56 o 
  15   5   1      514.04      504.55     14.67 o 
  17   5   1      113.05       95.62      8.24 o 
  19   5   1      231.71      231.32     11.68 o 
  21   5   1        6.47        9.62      6.12 o 
  23   5   1      581.60      585.96     19.64 o 
  25   5   1       87.97       78.65     10.16 o 
  27   5   1       17.15        4.27      8.11 o 
 -28   6   1        0.04        2.64      8.11 o 
 -26   6   1        1.17        2.18      7.31 o 
 -24   6   1      420.68      439.86     17.28 o 
 -22   6   1       82.02       85.36      9.51 o 
 -20   6   1       14.16        9.21      6.12 o 
 -18   6   1      152.50      147.93      8.97 o 
 -16   6   1       92.53       93.41      6.84 o 
 -14   6   1        5.27        3.41      3.18 o 
 -12   6   1       98.73      107.50      5.07 o 
 -10   6   1     4705.85     4801.14     37.21 o 
  -8   6   1     3065.06     2943.30     32.27 o 
  -6   6   1       23.10       16.95      2.62 o 
  -4   6   1     2893.58     3390.22     26.36 o 
  -2   6   1     3127.52     3392.75     26.06 o 
   0   6   1        5.95       -1.92      1.92 o 
   2   6   1      336.03      295.19      8.59 o 
   4   6   1      502.97      557.66      9.09 o 
   6   6   1      339.97      301.60      6.86 o 
   8   6   1      311.50      286.66      7.16 o 
  10   6   1      280.05      336.35      7.90 o 
  12   6   1      130.17      128.78      5.60 o 
  14   6   1       40.03       66.52      5.46 o 
  16   6   1      664.45      672.33     19.36 o 
  18   6   1      222.77      205.40     11.21 o 
  20   6   1      119.75       98.28      9.67 o 
  22   6   1      154.14      121.60     10.49 o 
  24   6   1      355.12      354.45     19.11 o 
  26   6   1      133.10      107.16     11.89 o 
 -27   7   1      247.99      280.71     18.92 o 
 -25   7   1      246.51      205.67     16.19 o 
 -23   7   1       35.53       45.00      8.11 o 
 -21   7   1     1440.83     1370.04     54.47 o 
 -19   7   1     1408.31     1374.45     25.68 o 
 -17   7   1        1.37        1.59      4.04 o 
 -15   7   1      616.05      644.44     12.46 o 
 -13   7   1      268.46      274.64      9.55 o 
 -11   7   1      297.27      303.33      7.86 o 
  -9   7   1     2704.16     2689.25     24.97 o 
  -7   7   1     2065.10     2342.20     21.92 o 
  -5   7   1      630.97      608.15      9.57 o 
  -3   7   1     1328.08     1599.26     16.38 o 
  -1   7   1      214.46      267.96      5.94 o 
   1   7   1        8.11       24.23      6.17 o 
   3   7   1       23.71       25.47      2.99 o 
   5   7   1       49.06       23.02      4.03 o 
   7   7   1      808.64      796.83     11.98 o 
   9   7   1      917.46      924.32     13.91 o 
  11   7   1      740.64      702.45     12.41 o 
  13   7   1     1254.61     1320.19     17.67 o 
  15   7   1       45.48       52.07      7.06 o 
  17   7   1        0.48       -0.28      5.51 o 
  19   7   1      156.68      146.10     10.59 o 
  21   7   1       59.64       54.05      8.77 o 
  23   7   1        7.94        3.60      6.91 o 
  25   7   1       35.48       30.41      9.30 o 
  27   7   1        3.04        4.91      8.68 o 
 -28   8   1       23.69       68.13     17.41 o 
 -26   8   1      202.26      210.05     16.72 o 
 -24   8   1       88.09       72.67     11.38 o 
 -22   8   1       25.74       11.30      8.54 o 
 -20   8   1       46.50       34.54     15.35 o 
 -18   8   1        7.03        1.83      5.20 o 
 -16   8   1        0.31        1.63      3.60 o 
 -14   8   1      572.20      649.78     12.72 o 
 -12   8   1      776.71      727.89     13.68 o 
 -10   8   1     1744.12     1867.49     20.66 o 
  -8   8   1        8.83       11.43      3.26 o 
  -6   8   1     5621.36     5730.19     42.71 o 
  -4   8   1      497.03      527.39     10.52 o 
  -2   8   1      299.16      327.40      7.18 o 
   0   8   1       78.24      129.88      4.82 o 
   2   8   1     1937.09     1961.70     30.22 o 
   4   8   1     2970.74     2558.99     24.22 o 
   6   8   1     1645.10     1510.20     17.86 o 
   8   8   1      158.61      116.43      7.18 o 
  10   8   1        2.56        7.73      3.26 o 
  12   8   1      508.07      522.93     11.14 o 
  14   8   1      376.47      370.55     11.29 o 
  16   8   1      308.54      277.54     12.24 o 
  18   8   1       12.63       20.00      7.06 o 
  20   8   1      132.70      145.14     20.72 o 
  22   8   1      928.96      849.27     26.09 o 
  24   8   1        5.52       11.34      8.82 o 
  26   8   1      214.50      202.66     18.24 o 
 -27   9   1      141.92      135.61     32.94 o 
 -25   9   1      137.84      129.42     18.08 o 
 -23   9   1       23.52       33.97      9.91 o 
 -21   9   1       10.38       12.69      7.92 o 
 -19   9   1        1.95       18.38      7.61 o 
 -17   9   1     1278.30     1043.51     22.12 o 
 -15   9   1      691.04      548.23     13.50 o 
 -13   9   1      139.31      170.29      9.30 o 
 -11   9   1     1956.16     1953.47     25.41 o 
  -9   9   1      484.46      483.82     11.70 o 
  -7   9   1       18.41       16.98      3.51 o 
  -5   9   1       40.80       54.54      4.41 o 
  -3   9   1      568.50      612.56     11.23 o 
  -1   9   1      323.87      351.76      7.93 o 
   1   9   1       15.26       21.88      4.14 o 
   3   9   1        0.16        2.67      3.12 o 
   5   9   1      480.32      446.65     10.17 o 
   7   9   1       92.84       99.51      5.49 o 
   9   9   1      658.04      704.96     12.94 o 
  11   9   1      359.94      340.88     10.17 o 
  13   9   1        8.62       13.39      4.41 o 
  15   9   1     2848.56     2699.74     32.95 o 
  17   9   1       74.08       80.73     10.53 o 
  19   9   1      689.36      680.42     23.90 o 
  21   9   1      279.56      257.66     16.19 o 
  23   9   1      129.07      117.61     13.75 o 
  25   9   1        2.26       -4.84      9.32 o 
 -26  10   1       34.48       63.42     16.39 o 
 -24  10   1       59.62       42.21     13.00 o 
 -22  10   1        5.84       -9.04      9.04 o 
 -20  10   1       51.88       57.04     10.41 o 
 -18  10   1      849.27      771.96     52.95 o 
 -16  10   1       64.17       63.19      6.68 o 
 -14  10   1      287.33      230.40     11.27 o 
 -12  10   1      637.17      449.74     13.44 o 
 -10  10   1       14.62        9.41      4.21 o 
  -8  10   1      797.99      878.66     17.79 o 
  -6  10   1      349.33      305.78      9.58 o 
  -4  10   1       83.10       76.51      7.18 o 
  -2  10   1      142.60      163.45      6.09 o 
   0  10   1     3749.94     3807.78     32.83 o 
   2  10   1      653.38      637.44     11.49 o 
   4  10   1     1384.47     1319.91     17.24 o 
   6  10   1       20.14       10.21      3.72 o 
   8  10   1      196.05      187.95      7.32 o 
  10  10   1      114.45      102.49      6.13 o 
  12  10   1       54.66       54.26      6.10 o 
  14  10   1      916.15      991.44     24.74 o 
  16  10   1      379.10      363.53     17.08 o 
  18  10   1     1039.26     1058.57     31.15 o 
  20  10   1        3.86       -1.25      7.17 o 
  22  10   1        5.37        6.47      8.54 o 
  24  10   1        0.15       -5.12      9.91 o 
 -23  11   1       17.01       15.84     12.40 o 
 -21  11   1       25.31       28.08     12.40 o 
 -19  11   1        0.05        8.15     10.72 o 
 -17  11   1       88.72       65.60      9.69 o 
 -15  11   1     1110.80     1033.38     20.10 o 
 -13  11   1        1.10       -2.25      4.75 o 
 -11  11   1      260.60      234.69     10.18 o 
  -9  11   1     1053.43      861.49     16.95 o 
  -7  11   1      543.01      541.83     13.40 o 
  -5  11   1     2919.94     3016.10     33.51 o 
  -3  11   1       36.23       40.59      6.65 o 
  -1  11   1      482.15      465.45     12.28 o 
   1  11   1     9766.73     9455.20     75.80 o 
   3  11   1       91.24       81.70      9.35 o 
   5  11   1      117.15      115.86     11.83 o 
   7  11   1      262.30      270.99      9.25 o 
   9  11   1      102.84       92.89      7.11 o 
  11  11   1        8.40       11.65      4.99 o 
  13  11   1        0.26       -4.19      4.19 o 
  15  11   1       10.66       12.55      8.15 o 
  17  11   1        8.11       12.04     12.14 o 
  19  11   1      111.62      118.62     12.63 o 
  21  11   1       38.33       46.36     15.92 o 
  23  11   1       28.43       17.84     11.88 o 
 -22  12   1       12.96       -5.88     17.65 o 
 -20  12   1       23.19       17.35     13.00 o 
 -18  12   1       27.79       24.71     12.94 o 
 -16  12   1       43.26       54.92      7.92 o 
 -14  12   1      197.73      134.40     10.25 o 
 -12  12   1      242.22      238.45     12.03 o 
 -10  12   1        0.82        3.53      5.43 o 
  -8  12   1      138.90      164.56      9.01 o 
  -6  12   1     1198.48     1247.88     24.05 o 
  -4  12   1      639.06      625.47     14.77 o 
  -2  12   1       14.68       12.19      4.75 o 
   0  12   1     2049.74     2009.78     31.10 o 
   2  12   1      577.70      610.21     17.03 o 
   4  12   1     2066.65     2109.08     32.64 o 
   6  12   1      519.27      549.32     16.47 o 
   8  12   1      233.28      259.13     12.03 o 
  10  12   1      338.87      343.55     13.80 o 
  12  12   1      172.02      180.15     12.34 o 
  14  12   1       73.21       76.34      8.77 o 
  16  12   1       26.92       28.59      8.54 o 
  18  12   1      232.15      231.35     19.79 o 
  20  12   1       35.02       42.90     11.27 o 
 -21  13   1      617.73      668.24     48.24 o 
 -19  13   1       63.57       69.63     27.06 o 
 -17  13   1       22.65        9.06      8.54 o 
 -15  13   1       15.10       13.04      6.32 o 
 -13  13   1       14.71       30.77      7.58 o 
 -11  13   1       21.81        9.84      6.57 o 
  -9  13   1       48.51       61.97      9.51 o 
  -7  13   1      126.54      121.52     11.27 o 
  -5  13   1     1085.25     1041.73     43.43 o 
  -3  13   1     2825.52     2867.99     53.85 o 
  -1  13   1      247.62      237.12     12.03 o 
   1  13   1       56.14       42.28      7.58 o 
   3  13   1     2558.40     2623.82     38.50 o 
   5  13   1      827.43      882.84     21.74 o 
   7  13   1      685.75      730.94     20.00 o 
   9  13   1      854.72      879.38     31.45 o 
  11  13   1       12.24       13.91      6.39 o 
  13  13   1      157.02      197.55     12.62 o 
  15  13   1       19.17       23.53     16.47 o 
  17  13   1      144.75      122.37     25.88 o 
  19  13   1      412.24      451.81     40.00 o 
 -20  14   1      103.94      103.54     28.24 o 
 -18  14   1        9.81       -9.41     16.47 o 
 -16  14   1       82.46       83.67     14.70 o 
 -14  14   1        1.54        9.56      7.61 o 
 -12  14   1       13.23       -2.49      7.17 o 
 -10  14   1        4.47        2.48      9.46 o 
  -8  14   1       99.44      107.14     11.72 o 
  -6  14   1      152.25      154.66     13.08 o 
  -4  14   1     1820.42     1874.27     38.93 o 
  -2  14   1      252.62      271.13     15.81 o 
   0  14   1      708.18      673.06     19.39 o 
   2  14   1      265.89      273.86     13.80 o 
   4  14   1       38.46       25.27      7.31 o 
   6  14   1      728.18      873.75     31.12 o 
   8  14   1      259.93      258.97     13.80 o 
  10  14   1      333.93      316.12     15.28 o 
  12  14   1        0.44        8.01      7.92 o 
  14  14   1        3.87       13.94     12.94 o 
  16  14   1        8.81        0.00     16.47 o 
  18  14   1      126.58      167.08     30.59 o 
 -17  15   1        0.01       -7.06     18.83 o 
 -15  15   1       43.23       36.27     10.70 o 
 -13  15   1      100.36      101.25     12.63 o 
 -11  15   1        5.06       16.72      8.98 o 
  -9  15   1      132.59       99.60     12.47 o 
  -7  15   1      121.73      111.52     12.47 o 
  -5  15   1        3.88        1.94      7.17 o 
  -3  15   1        4.22       13.33      8.15 o 
  -1  15   1      351.33      321.69     17.66 o 
   1  15   1        1.14        8.17      7.43 o 
   3  15   1       62.54       69.16     16.98 o 
   5  15   1      195.09      203.52     14.94 o 
   7  15   1     2317.70     2335.23     46.15 o 
   9  15   1       48.55       54.03     11.27 o 
  11  15   1      548.76      717.51     25.81 o 
  13  15   1       43.83       40.00     10.87 o 
  15  15   1      102.87       82.36     23.53 o 
 -14  16   1      201.80      218.86     17.66 o 
 -12  16   1      150.67      157.46     15.81 o 
 -10  16   1       42.72       29.04     14.61 o 
  -8  16   1       70.28       61.37     11.72 o 
  -6  16   1      616.46      638.71     24.88 o 
  -4  16   1        7.69       14.97      8.82 o 
  -2  16   1       16.19       16.10      9.90 o 
   0  16   1      304.09      290.75     20.21 o 
   2  16   1      336.15      363.57     24.96 o 
   4  16   1      122.11      117.44     16.64 o 
   6  16   1       55.73       83.55     14.98 o 
   8  16   1        1.48        3.53      9.98 o 
  10  16   1      138.01      220.03     20.75 o 
  12  16   1       34.73       40.00     13.31 o 
 -11  17   1       19.54        7.67      9.91 o 
  -9  17   1        7.27       13.76      9.56 o 
  -7  17   1       59.65       97.95     14.00 o 
  -5  17   1      107.61      114.17     22.36 o 
  -3  17   1       65.96       61.02     14.07 o 
  -1  17   1       59.08       78.80     14.98 o 
   1  17   1       52.14       45.60     25.88 o 
   3  17   1     1069.14     1221.78     56.48 o 
   5  17   1      290.11      397.98     28.24 o 
   7  17   1        3.11       20.00     11.65 o 
   9  17   1       54.04       46.28     14.70 o 
  -4  18   1      144.94      219.82     22.42 o 
  -2  18   1       37.52       32.67     14.07 o 
   0  18   1       35.53       20.00     11.65 o 
   2  18   1       18.68       38.83     14.98 o 
 -30   0   2       29.56       36.47     13.31 o 
 -28   0   2     5190.14     5685.27    138.84 o 
 -26   0   2     5767.40     5880.77     96.51 o 
 -24   0   2        0.17        0.21      9.04 o 
 -22   0   2       98.59      118.85     13.31 o 
 -20   0   2       36.99       48.96      9.98 o 
 -18   0   2      534.75      576.53     28.24 o 
 -16   0   2     1152.70     1191.33     20.93 o 
 -14   0   2    10174.82    10028.20     93.90 o 
 -12   0   2     3985.58     3819.26     41.01 o 
 -10   0   2     1179.53     1255.16     17.97 o 
  -8   0   2     8925.95     8336.80    100.01 o 
  -6   0   2     4418.05     4551.83     43.01 o 
  -4   0   2     7309.40     7436.42     65.54 o 
  -2   0   2    62043.35    58839.33   1162.97 o 
   0   0   2     1679.67     1804.92     19.02 o 
   2   0   2     1451.64     1528.38     26.90 o 
   4   0   2    55900.93    56964.35    465.97 o 
   6   0   2       91.40       51.88      4.99 o 
   8   0   2      147.08      206.45     10.59 o 
  10   0   2      297.80      258.89     15.30 o 
  12   0   2     1342.07     1455.45     31.61 o 
  14   0   2      171.57      173.85     12.40 o 
  16   0   2     2212.97     2163.33     64.71 o 
  18   0   2     1146.25     1164.90     33.28 o 
  20   0   2      473.01      444.95     23.30 o 
  22   0   2       64.80       56.51     27.06 o 
  24   0   2       24.64        9.59     12.94 o 
  26   0   2      444.91      428.08     60.01 o 
  28   0   2      142.94      121.80     19.08 o 
 -31   1   2      488.53      494.04     20.82 o 
 -29   1   2      972.34      920.93     25.58 o 
 -27   1   2      923.59      989.89     25.28 o 
 -25   1   2      785.10      747.60     25.47 o 
 -23   1   2      387.36      379.60     15.96 o 
 -21   1   2        1.44        6.07      5.15 o 
 -19   1   2     1303.82     1384.95     23.81 o 
 -17   1   2     1733.75     1789.64     21.90 o 
 -15   1   2     1400.21     1364.42     17.63 o 
 -13   1   2      698.81      753.85     13.63 o 
 -11   1   2    12086.13    11967.86     75.68 o 
  -9   1   2     1464.38     1630.51     17.93 o 
  -7   1   2      742.00      814.00      8.59 o 
  -5   1   2      204.13      154.37      3.42 o 
  -3   1   2     2180.63     2177.00     15.64 o 
  -1   1   2    16542.26    17259.22    101.98 o 
   1   1   2     1841.61     2010.74     16.14 o 
   3   1   2   148556.83   141884.02    825.82 o 
   5   1   2    23445.70    23709.18    140.39 o 
   7   1   2     6122.73     6727.78     49.70 o 
   9   1   2       74.92       74.59      5.20 o 
  11   1   2      336.03      387.80     12.37 o 
  13   1   2     3260.74     3157.13     42.80 o 
  15   1   2      758.88      768.89     17.65 o 
  17   1   2      102.35       95.43      8.24 o 
  19   1   2      412.20      429.02     14.91 o 
  21   1   2      308.94      292.26     17.32 o 
  23   1   2        3.75        1.33      6.12 o 
  25   1   2        8.63       19.26      8.11 o 
  27   1   2       63.66       69.90     11.02 o 
 -30   2   2      392.13      394.58     18.77 o 
 -28   2   2      113.22      101.50     11.13 o 
 -26   2   2      191.69      172.43     18.53 o 
 -24   2   2      349.55      377.43     14.97 o 
 -22   2   2      496.41      513.75     15.85 o 
 -20   2   2     1388.88     1420.31     24.99 o 
 -18   2   2      952.38      951.22     15.98 o 
 -16   2   2     1479.84     1521.02     19.58 o 
 -14   2   2      332.21      295.85      7.37 o 
 -12   2   2     1997.34     1996.70     18.78 o 
 -10   2   2      568.53      681.52      9.21 o 
  -8   2   2     1730.85     1623.52     14.52 o 
  -6   2   2      775.26      828.18      8.97 o 
  -4   2   2     2353.38     2279.54     16.71 o 
  -2   2   2     2182.99     2215.98     16.21 o 
   0   2   2    23735.22    24985.36    146.10 o 
   2   2   2      105.97      163.51      3.96 o 
   4   2   2    92792.41    90839.25    633.60 o 
   6   2   2    15440.35    16240.79     98.38 o 
   8   2   2     6960.20     6929.86     49.46 o 
  10   2   2    18769.36    19243.56    235.56 o 
  12   2   2     1007.20     1012.96     18.21 o 
  14   2   2       17.22       11.58      4.48 o 
  16   2   2     1423.89     1410.83     30.26 o 
  18   2   2      269.58      267.50     12.03 o 
  20   2   2      929.29      906.89     22.04 o 
  22   2   2       17.57       10.70      6.39 o 
  24   2   2      324.42      349.05     16.15 o 
  26   2   2       58.73       47.89      9.67 o 
  28   2   2       10.72        0.59      8.24 o 
 -31   3   2       19.36       37.65     10.59 o 
 -29   3   2        2.94       -6.94      8.15 o 
 -27   3   2      403.25      434.36     21.40 o 
 -25   3   2      540.62      547.07     24.12 o 
 -23   3   2      608.41      588.52     17.92 o 
 -21   3   2       41.14       31.52     10.19 o 
 -19   3   2        5.23        0.00      5.43 o 
 -17   3   2        5.80        7.88      3.51 o 
 -15   3   2      183.07      152.51      5.81 o 
 -13   3   2        8.68       21.11      4.40 o 
 -11   3   2        0.09       -2.13      2.13 o 
  -9   3   2      151.72      136.87      4.24 o 
  -7   3   2       48.50       28.86      2.26 o 
  -5   3   2     2392.37     2460.48     25.82 o 
  -3   3   2     2559.56     2415.62     20.28 o 
  -1   3   2       54.14       86.48      4.82 o 
   1   3   2      198.30      269.14      4.91 o 
   3   3   2      188.27      216.12      6.67 o 
   5   3   2        7.40        8.97      2.13 o 
   7   3   2        0.31       15.30      4.99 o 
   9   3   2      176.85      194.02      5.60 o 
  11   3   2     2078.42     2230.24     20.18 o 
  13   3   2      793.10      865.10     17.33 o 
  15   3   2      229.15      243.74     10.85 o 
  17   3   2        5.95        4.09      4.93 o 
  19   3   2       61.58       55.32      7.89 o 
  21   3   2       40.43       19.39      6.70 o 
  23   3   2        6.97       -2.15      6.12 o 
  25   3   2       62.62       45.30      9.41 o 
  27   3   2       49.53       53.37     17.32 o 
 -30   4   2       16.34       12.00      8.77 o 
 -28   4   2       94.37       74.48     10.16 o 
 -26   4   2      287.96      276.49     18.00 o 
 -24   4   2     2620.57     2657.54     46.08 o 
 -22   4   2      313.57      313.01     13.12 o 
 -20   4   2      291.04      302.98     15.46 o 
 -18   4   2     5313.96     5345.92     48.09 o 
 -16   4   2        0.73        2.16      3.18 o 
 -14   4   2        0.37       -0.54      2.62 o 
 -12   4   2     1690.74     1666.41     17.68 o 
 -10   4   2     1533.12     1719.46     16.87 o 
  -8   4   2     3074.80     3319.82     25.60 o 
  -6   4   2      179.54      248.31      5.26 o 
  -4   4   2     8883.32     9154.10     63.93 o 
  -2   4   2    10855.45    11056.65     75.51 o 
   0   4   2      216.23      219.92      4.72 o 
   2   4   2      124.82      146.73      4.10 o 
   4   4   2       55.17       70.36      4.92 o 
   6   4   2     2023.64     2096.32     19.09 o 
   8   4   2    32417.08    33859.18    200.40 o 
  10   4   2     3590.91     3777.06     36.80 o 
  12   4   2     1238.00     1267.41     15.13 o 
  14   4   2     3549.85     3705.59     43.21 o 
  16   4   2      268.51      269.48     11.77 o 
  18   4   2       18.72       21.07      6.39 o 
  20   4   2       13.04       19.93      8.49 o 
  22   4   2       10.94        6.39      6.70 o 
  24   4   2      297.90      298.21     15.57 o 
  26   4   2      112.55      114.70     12.31 o 
 -29   5   2        8.51       11.23      8.49 o 
 -27   5   2        2.58        5.47      7.01 o 
 -25   5   2      292.59      299.71     19.61 o 
 -23   5   2       13.04        4.81      6.39 o 
 -21   5   2     1238.41     1192.59     23.68 o 
 -19   5   2      416.64      409.27     13.49 o 
 -17   5   2      119.51      110.87      5.60 o 
 -15   5   2      962.88      888.38     13.44 o 
 -13   5   2      227.33      183.74      6.13 o 
 -11   5   2     3653.87     3532.83     29.01 o 
  -9   5   2     2731.15     2902.05     24.49 o 
  -7   5   2     1379.75     1369.63     14.05 o 
  -5   5   2     4193.65     4285.89     30.76 o 
  -3   5   2      501.06      512.78     11.08 o 
  -1   5   2     4730.47     4962.33     34.55 o 
   1   5   2     4035.96     4186.74     33.33 o 
   3   5   2      903.80      983.68     17.72 o 
   5   5   2     2617.91     2613.52     22.70 o 
   7   5   2     2863.95     2862.02     24.89 o 
   9   5   2      736.45      649.90     11.86 o 
  11   5   2     1546.70     1573.91     17.87 o 
  13   5   2      137.29      128.46      6.75 o 
  15   5   2       30.01       37.00      6.12 o 
  17   5   2        5.74        3.74      5.51 o 
  19   5   2       11.49       15.65      6.12 o 
  21   5   2        5.22        6.52      7.13 o 
  23   5   2       57.61       51.56      9.07 o 
  25   5   2      390.11      408.48     18.39 o 
  27   5   2       10.06        0.68      8.35 o 
 -30   6   2      263.84      254.72     24.71 o 
 -28   6   2       22.90        5.74      9.32 o 
 -26   6   2       16.04       18.27      7.78 o 
 -24   6   2     1292.23     1325.25     27.71 o 
 -22   6   2      967.90      925.20     22.76 o 
 -20   6   2        5.90        0.92      5.20 o 
 -18   6   2        0.00       -3.21      4.04 o 
 -16   6   2      540.92      497.41     10.70 o 
 -14   6   2     1175.29     1187.17     19.47 o 
 -12   6   2      943.11      926.54     13.22 o 
 -10   6   2      544.10      519.29     10.30 o 
  -8   6   2     8617.35     8773.55     58.79 o 
  -6   6   2    21646.03    23762.93    143.24 o 
  -4   6   2    14671.38    16038.46     99.02 o 
  -2   6   2     6271.29     6624.24     45.08 o 
   0   6   2        5.08        5.29      2.19 o 
   2   6   2       14.87       16.82      2.82 o 
   4   6   2     1095.19     1255.07     14.38 o 
   6   6   2      147.94      128.95      5.07 o 
   8   6   2      206.53      240.53      6.79 o 
  10   6   2      125.71       80.17      4.89 o 
  12   6   2     1096.31     1138.31     15.52 o 
  14   6   2      952.46      963.73     20.28 o 
  16   6   2       55.75       52.67      8.15 o 
  18   6   2        5.60       -1.80      5.51 o 
  20   6   2       53.45       50.87      8.24 o 
  22   6   2       24.03       19.62      7.78 o 
  24   6   2       33.40       29.65      8.77 o 
  26   6   2      410.76      401.47     18.77 o 
 -29   7   2      109.53      135.73     19.76 o 
 -27   7   2       18.22        2.35     11.65 o 
 -25   7   2      720.06      693.79     34.29 o 
 -23   7   2      411.77      396.43     18.70 o 
 -21   7   2        4.44        4.47      5.70 o 
 -19   7   2       33.42       18.71      9.85 o 
 -17   7   2       26.39       26.36      4.56 o 
 -15   7   2      340.90      313.58      8.84 o 
 -13   7   2      214.83      253.08      7.57 o 
 -11   7   2     1632.83     1825.02     21.87 o 
  -9   7   2        1.20        8.04      2.80 o 
  -7   7   2     4973.48     5226.55     38.86 o 
  -5   7   2      682.74      680.44     11.90 o 
  -3   7   2     3771.75     4294.46     32.22 o 
  -1   7   2        4.24        9.39      3.33 o 
   1   7   2     7668.69     7712.92     53.32 o 
   3   7   2       29.88       69.69     13.79 o 
   5   7   2      367.31      355.78      7.97 o 
   7   7   2        3.41        7.78      2.99 o 
   9   7   2      430.86      391.87     13.16 o 
  11   7   2        0.03       -1.23      3.33 o 
  13   7   2        0.03       -3.68      3.68 o 
  15   7   2      270.76      255.32     12.57 o 
  17   7   2      130.09      111.16      9.41 o 
  19   7   2      544.51      495.49     18.00 o 
  21   7   2       67.43       70.77     16.98 o 
  23   7   2      221.26      199.39     19.70 o 
  25   7   2       21.14       13.39      8.61 o 
 -28   8   2       30.61       32.94     14.98 o 
 -26   8   2      139.32      156.26     19.08 o 
 -24   8   2      198.49      183.85     19.08 o 
 -22   8   2       18.22       12.18      8.28 o 
 -20   8   2        2.41        3.60      7.17 o 
 -18   8   2      317.84      278.84     12.23 o 
 -16   8   2      281.97      209.69      9.10 o 
 -14   8   2      358.81      310.58     12.01 o 
 -12   8   2     1378.73     1312.38     22.31 o 
 -10   8   2       13.51       24.51      4.37 o 
  -8   8   2       63.52       57.74      3.94 o 
  -6   8   2      779.57      814.45     14.02 o 
  -4   8   2      738.16      784.70     10.77 o 
  -2   8   2      130.09      135.04      5.09 o 
   0   8   2     6754.25     6686.90     48.28 o 
   2   8   2      439.27      505.98      9.39 o 
   4   8   2      690.30      586.88     13.08 o 
   6   8   2      359.62      341.55      8.59 o 
   8   8   2       42.75       39.72      4.24 o 
  10   8   2        0.02       -3.14      3.26 o 
  12   8   2      213.05      189.24      7.57 o 
  14   8   2       62.52       74.93      7.58 o 
  16   8   2       86.47       92.40     10.53 o 
  18   8   2        7.42       -0.05      5.92 o 
  20   8   2      538.97      548.87     24.45 o 
  22   8   2       24.06       21.86      8.49 o 
  24   8   2        0.01       -2.81      7.58 o 
 -27   9   2      454.01      415.43     31.77 o 
 -25   9   2        0.04      -10.59     11.65 o 
 -23   9   2      556.94      588.90     29.95 o 
 -21   9   2        1.45        3.53      9.98 o 
 -19   9   2      147.77      176.20     14.35 o 
 -17   9   2      475.34      368.60     11.60 o 
 -15   9   2      915.20      740.44     15.86 o 
 -13   9   2      410.91      384.50     11.21 o 
 -11   9   2     1257.43     1354.41     20.54 o 
  -9   9   2       12.13       -3.11      3.56 o 
  -7   9   2       52.37       77.23      5.82 o 
  -5   9   2       38.26       35.79      4.75 o 
  -3   9   2      935.11     1041.78     16.31 o 
  -1   9   2     2440.88     2169.55     27.78 o 
   1   9   2      346.01      395.04     11.23 o 
   3   9   2      211.75      212.84      7.07 o 
   5   9   2     7041.94     6643.12     50.49 o 
   7   9   2     1965.39     1931.17     41.57 o 
   9   9   2      418.92      395.91     10.01 o 
  11   9   2       13.20       12.55      4.24 o 
  13   9   2      240.22      249.12      9.85 o 
  15   9   2      126.02      145.44      9.95 o 
  17   9   2      570.93      540.13     17.59 o 
  19   9   2       92.85       97.11     13.09 o 
  21   9   2       14.05        4.83      7.14 o 
  23   9   2       33.35       24.71     11.27 o 
 -26  10   2        1.43        1.41     14.12 o 
 -24  10   2        0.92       -5.88     11.65 o 
 -22  10   2        0.02       -9.41      9.98 o 
 -20  10   2       76.41       43.53     11.65 o 
 -18  10   2       79.78       83.25     11.44 o 
 -16  10   2        0.04       -1.74      4.55 o 
 -14  10   2        0.04        2.74      4.66 o 
 -12  10   2       21.51       11.03      4.66 o 
 -10  10   2       24.23       64.04     10.40 o 
  -8  10   2        0.34        3.91      4.04 o 
  -6  10   2       57.99       41.95      5.37 o 
  -4  10   2     1641.06     1630.20     21.88 o 
  -2  10   2      100.86      106.38      6.78 o 
   0  10   2     1600.02     1605.61     21.97 o 
   2  10   2      853.80      764.30     12.90 o 
   4  10   2      144.47      134.77      6.75 o 
   6  10   2       48.03       60.72      5.96 o 
   8  10   2       36.83       39.90      5.61 o 
  10  10   2      293.05      288.56      9.25 o 
  12  10   2        0.63       -0.24      3.76 o 
  14  10   2      343.69      336.29     28.34 o 
  16  10   2       20.67       17.42      7.92 o 
  18  10   2      313.66      315.87     17.56 o 
  20  10   2       10.93       11.52      8.98 o 
  22  10   2       66.69       55.85     12.08 o 
 -25  11   2       22.87       33.21     18.83 o 
 -23  11   2        3.67       15.69     12.40 o 
 -21  11   2        0.13       12.94     11.65 o 
 -19  11   2       16.12       -3.21      9.41 o 
 -17  11   2      338.80      337.74     13.97 o 
 -15  11   2      326.56      304.17     17.66 o 
 -13  11   2      996.28      753.23     19.10 o 
 -11  11   2       92.13       50.62      6.70 o 
  -9  11   2       35.44       48.96      6.57 o 
  -7  11   2      188.90      196.51      8.71 o 
  -5  11   2      192.55      206.84      8.80 o 
  -3  11   2       65.79       55.81      5.62 o 
  -1  11   2       20.81       19.25      5.13 o 
   1  11   2     7246.14     7091.03     61.08 o 
   3  11   2     6985.38     6776.79     74.33 o 
   5  11   2       14.45       14.53      4.55 o 
   7  11   2      108.85      118.96      7.55 o 
   9  11   2       19.25       13.20      4.55 o 
  11  11   2        2.63        0.89      4.34 o 
  13  11   2      146.34      147.21      9.95 o 
  15  11   2      140.05      149.52     13.08 o 
  17  11   2        3.96        0.78      8.15 o 
  19  11   2      267.88      327.99     18.92 o 
  21  11   2      362.78      366.11     24.17 o 
 -24  12   2      130.33      125.30     19.08 o 
 -22  12   2      253.93      242.15     22.42 o 
 -20  12   2        0.05        5.88     11.65 o 
 -18  12   2       12.09       11.77      8.15 o 
 -16  12   2      428.56      437.26     19.24 o 
 -14  12   2     1767.55     1487.43     28.78 o 
 -12  12   2       75.60       73.20      8.49 o 
 -10  12   2      186.63      188.91     14.27 o 
  -8  12   2      728.55      604.60     17.53 o 
  -6  12   2      234.42      218.79     11.53 o 
  -4  12   2      145.92      155.09     10.53 o 
  -2  12   2        9.54        2.12      4.34 o 
   0  12   2     6733.80     6609.18     59.53 o 
   2  12   2       88.13       92.22      9.22 o 
   4  12   2     1345.73     1363.83     32.34 o 
   6  12   2      962.60      981.14     24.15 o 
   8  12   2      426.77      435.70     15.23 o 
  10  12   2       33.93       24.12      6.77 o 
  12  12   2      145.20      164.61     10.74 o 
  14  12   2       14.49       18.83     16.47 o 
  16  12   2       66.62       61.46     14.07 o 
  18  12   2       30.16        9.41     11.65 o 
  20  12   2        2.00       16.03     13.00 o 
 -21  13   2        2.36       19.10     14.07 o 
 -19  13   2        8.14        4.71     11.65 o 
 -17  13   2       14.38       16.13      6.91 o 
 -15  13   2       12.15       19.59      6.91 o 
 -13  13   2        5.47       -6.39      7.13 o 
 -11  13   2      127.92      127.15      9.95 o 
  -9  13   2        1.41       -4.31      5.20 o 
  -7  13   2       12.82        3.68      6.12 o 
  -5  13   2      916.18      931.34     21.29 o 
  -3  13   2      653.51      625.78     22.23 o 
  -1  13   2       29.81       13.01      7.17 o 
   1  13   2      256.64      236.14     23.78 o 
   3  13   2       23.00       17.56      6.57 o 
   5  13   2      219.60      243.44     14.61 o 
   7  13   2       86.66      109.34     13.93 o 
   9  13   2       16.28        9.49      6.57 o 
  11  13   2       60.63       64.54      8.77 o 
  13  13   2        0.38       -6.36      7.07 o 
  15  13   2       43.80       44.71     18.83 o 
  17  13   2       51.37       18.83     13.31 o 
  19  13   2       66.60       59.33     15.74 o 
 -20  14   2      434.66      510.64     44.71 o 
 -18  14   2      246.99      263.83     22.05 o 
 -16  14   2        1.02       -2.60      7.92 o 
 -14  14   2       24.97       16.20     12.14 o 
 -12  14   2      230.80      242.27     15.81 o 
 -10  14   2        0.48       -6.79      6.79 o 
  -8  14   2      176.81      179.45     14.45 o 
  -6  14   2        5.21        3.92      6.79 o 
  -4  14   2      659.37      701.45     23.52 o 
  -2  14   2       56.20       55.01      9.51 o 
   0  14   2      391.87      330.70     17.17 o 
   2  14   2      101.22       95.12     11.27 o 
   4  14   2     1454.85     1467.26     34.85 o 
   6  14   2      135.96      138.95     12.63 o 
   8  14   2     1953.24     2054.77     36.17 o 
  10  14   2        2.27        1.37      6.77 o 
  12  14   2      148.99      166.87     12.31 o 
  14  14   2      328.38      362.39     35.30 o 
  16  14   2       37.63       56.48     14.98 o 
 -17  15   2      470.89      558.32     30.48 o 
 -15  15   2      284.82      336.96     19.44 o 
 -13  15   2       10.67       18.44      9.32 o 
 -11  15   2      580.98      579.37     23.98 o 
  -9  15   2      436.70      436.27     20.80 o 
  -7  15   2       91.79       79.86     11.72 o 
  -5  15   2        0.06       -0.28      8.94 o 
  -3  15   2       41.87       36.45      8.98 o 
  -1  15   2        4.69       10.38      7.17 o 
   1  15   2        2.54       -1.94      7.17 o 
   3  15   2       14.31        4.57      7.17 o 
   5  15   2       18.74       11.53      8.54 o 
   7  15   2     4385.33     4797.15     77.97 o 
   9  15   2      821.46     1026.29     31.19 o 
  11  15   2       89.68       97.39     15.74 o 
 -14  16   2       42.15       63.55     13.08 o 
 -12  16   2       58.62       90.79     13.45 o 
 -10  16   2        0.15       -1.17      7.92 o 
  -8  16   2      122.56      123.84     14.45 o 
  -6  16   2      100.49      108.60     13.40 o 
  -4  16   2      162.71      190.98     15.36 o 
  -2  16   2      102.87      110.37     12.63 o 
   0  16   2       53.76       57.46     10.70 o 
   2  16   2      106.59      117.13     13.08 o 
   4  16   2        1.54        0.44      8.77 o 
   6  16   2       90.16       88.15     15.74 o 
   8  16   2      297.95      370.81     24.96 o 
  10  16   2        0.10        2.17     10.72 o 
  12  16   2        0.11       21.18     16.47 o 
 -11  17   2        0.87        2.03      9.32 o 
  -9  17   2      191.68      200.00     22.18 o 
  -7  17   2       26.15       20.77     10.08 o 
  -5  17   2      282.87      357.03     36.45 o 
  -3  17   2        0.13       -1.56      8.15 o 
  -1  17   2       10.39        3.85      8.82 o 
   1  17   2      278.79      319.29     27.06 o 
   3  17   2       13.97       21.02     12.40 o 
   5  17   2       25.67       26.20     12.94 o 
   7  17   2      121.49      112.05     17.41 o 
  -2  18   2      179.21      235.30     23.12 o 
   0  18   2        0.00       -1.63     10.72 o 
 -31   1   3      350.62      369.85     18.51 o 
 -29   1   3      956.57     1008.50     26.45 o 
 -27   1   3        1.94       -1.21      6.91 o 
 -25   1   3      673.53      662.66     19.39 o 
 -23   1   3      579.27      596.10     21.06 o 
 -21   1   3       23.79       32.32      6.12 o 
 -19   1   3      160.74      190.72      7.83 o 
 -17   1   3      679.57      690.72     11.37 o 
 -15   1   3      258.66      244.61      8.05 o 
 -13   1   3     1946.72     1953.86     18.80 o 
 -11   1   3      228.40      298.50      6.29 o 
  -9   1   3      133.89      142.06      4.24 o 
  -7   1   3     7519.21     7698.78     49.28 o 
  -5   1   3     1345.32     1342.57     12.10 o 
  -3   1   3    13191.58    13314.64    126.64 o 
  -1   1   3     2060.25     2171.88     18.50 o 
   1   1   3       94.74      118.72      3.62 o 
   3   1   3     5195.50     5570.08     37.23 o 
   5   1   3      115.60       95.26      3.42 o 
   7   1   3    22657.18    23541.84    141.09 o 
   9   1   3      223.27      246.59      8.97 o 
  11   1   3      578.64      593.38     14.12 o 
  13   1   3      120.77      120.84      8.15 o 
  15   1   3     1012.61     1102.84     21.46 o 
  17   1   3        0.78       -1.18      4.71 o 
  19   1   3       38.17       39.37      7.58 o 
  21   1   3       57.25       46.48      8.24 o 
  23   1   3       66.72       69.69      9.95 o 
  25   1   3        3.90        7.96      7.58 o 
  27   1   3       29.63       21.99      9.67 o 
 -32   2   3      298.47      267.07     16.15 o 
 -30   2   3        0.01        4.05      7.89 o 
 -28   2   3      273.42      271.47     14.39 o 
 -26   2   3        3.24        9.81      7.25 o 
 -24   2   3     3071.39     3209.24     49.77 o 
 -22   2   3     2487.63     2483.64     35.55 o 
 -20   2   3       81.37       69.30      7.31 o 
 -18   2   3     1334.17     1313.68     17.19 o 
 -16   2   3     1293.43     1370.39     16.71 o 
 -14   2   3     8251.03     8936.94     67.08 o 
 -12   2   3      654.19      639.46      9.51 o 
 -10   2   3      257.76      262.33      6.15 o 
  -8   2   3     9189.59     9410.22     59.68 o 
  -6   2   3     5406.49     5493.82     36.23 o 
  -4   2   3       58.61       15.50      2.10 o 
  -2   2   3      492.83      448.40      5.82 o 
   0   2   3    12689.95    12906.29     78.43 o 
   2   2   3    11565.60    12124.51     74.43 o 
   4   2   3     1268.34     1099.95     11.46 o 
   6   2   3     1557.68     1644.54     16.50 o 
   8   2   3     2237.71     2480.70     20.76 o 
  10   2   3      731.38      678.16     17.69 o 
  12   2   3      310.98      336.15     11.77 o 
  14   2   3     1005.20     1050.94     20.57 o 
  16   2   3      956.52      983.69     21.13 o 
  18   2   3     2372.44     2394.85     40.08 o 
  20   2   3       50.55       48.32      8.24 o 
  22   2   3       16.58       10.65      6.70 o 
  24   2   3       19.43       10.33     10.53 o 
  26   2   3        2.61        8.24      8.24 o 
 -31   3   3        6.88        8.11      9.07 o 
 -29   3   3        0.57        1.26      7.48 o 
 -27   3   3       49.07       61.33      9.30 o 
 -25   3   3     3147.27     3146.51     44.02 o 
 -23   3   3      211.07      189.54     11.13 o 
 -21   3   3     2011.39     2012.29     31.10 o 
 -19   3   3      792.43      781.87     14.89 o 
 -17   3   3      314.91      390.35      9.51 o 
 -15   3   3     2476.17     2729.49     27.19 o 
 -13   3   3      382.21      353.57      8.52 o 
 -11   3   3     3567.69     3434.14     27.30 o 
  -9   3   3     1258.62     1261.11     13.68 o 
  -7   3   3     1410.76     1393.08     14.97 o 
  -5   3   3    17037.07    16964.36    112.59 o 
  -3   3   3     8009.55     8171.46     61.79 o 
  -1   3   3     1954.13     2149.57     18.69 o 
   1   3   3     9573.39    10116.94     63.52 o 
   3   3   3     2962.35     2976.52     23.46 o 
   5   3   3     3285.78     3556.18     27.39 o 
   7   3   3    34528.02    35285.38    208.05 o 
   9   3   3      520.05      505.11     11.21 o 
  11   3   3     3588.80     3678.05     34.15 o 
  13   3   3      493.22      556.05     18.68 o 
  15   3   3       85.07       85.29      7.89 o 
  17   3   3       98.46       99.10      8.24 o 
  19   3   3      125.26      130.49     10.84 o 
  21   3   3      154.40      158.19     18.68 o 
  23   3   3       10.70       10.00      7.06 o 
  25   3   3      177.77      167.53     20.04 o 
  27   3   3       80.42      101.03     12.62 o 
 -30   4   3       24.54       30.78      9.30 o 
 -28   4   3       13.90       11.67      7.89 o 
 -26   4   3      261.96      273.51     29.21 o 
 -24   4   3      755.00      739.20     20.22 o 
 -22   4   3      674.64      671.21     18.09 o 
 -20   4   3     6137.18     6163.68     70.99 o 
 -18   4   3        1.80        5.48      3.60 o 
 -16   4   3      681.38      658.22     11.68 o 
 -14   4   3     1080.20      939.02     13.32 o 
 -12   4   3      388.30      367.48      7.57 o 
 -10   4   3      833.10     1075.28     12.47 o 
  -8   4   3     5325.96     5341.03     37.61 o 
  -6   4   3    18892.81    19630.19    130.05 o 
  -4   4   3     6522.03     6842.77     49.97 o 
  -2   4   3     4549.21     5206.89     35.50 o 
   0   4   3     1572.81     1600.42     14.79 o 
   2   4   3       50.57      129.26      6.14 o 
   4   4   3      999.54     1013.62     14.29 o 
   6   4   3      770.93      828.43     16.66 o 
   8   4   3    27644.10    29577.77    177.31 o 
  10   4   3     6849.00     6858.50     51.92 o 
  12   4   3      234.77      242.32     14.27 o 
  14   4   3      143.13      154.39     17.74 o 
  16   4   3       18.05        5.40      5.51 o 
  18   4   3      139.64      158.68     10.59 o 
  20   4   3       59.66       69.03      8.83 o 
  22   4   3      345.10      378.33     16.41 o 
  24   4   3      145.92      138.64     12.62 o 
  26   4   3       45.36       43.32      9.95 o 
 -31   5   3        0.12       -7.24     10.72 o 
 -29   5   3       65.54       46.22     11.59 o 
 -27   5   3        8.48       10.05      7.58 o 
 -25   5   3       11.49        0.91      6.28 o 
 -23   5   3     1092.50     1150.09     28.87 o 
 -21   5   3     1350.42     1379.83     25.34 o 
 -19   5   3      322.60      310.18      9.27 o 
 -17   5   3       28.12       25.35      5.09 o 
 -15   5   3      676.89      721.41     11.87 o 
 -13   5   3      173.28      156.10      9.30 o 
 -11   5   3      261.68      216.41      6.67 o 
  -9   5   3       32.97       54.55      3.62 o 
  -7   5   3     2061.09     2139.31     18.28 o 
  -5   5   3     1254.07     1324.23     14.89 o 
  -3   5   3     2121.18     2306.79     22.06 o 
  -1   5   3     1106.59     1064.44     14.20 o 
   1   5   3      556.17      615.07      8.81 o 
   3   5   3      194.27      190.70      5.22 o 
   5   5   3        0.08        3.87      2.42 o 
   7   5   3      191.86      177.86      5.81 o 
   9   5   3      645.88      740.31     11.60 o 
  11   5   3      727.14      782.68     12.17 o 
  13   5   3     1714.61     1655.25     26.75 o 
  15   5   3       83.10       89.62      8.24 o 
  17   5   3        3.78        4.42      5.70 o 
  19   5   3       75.54       76.00      9.41 o 
  21   5   3       22.59       10.13      6.91 o 
  23   5   3       35.87       45.92      9.67 o 
  25   5   3      147.85      118.29     12.62 o 
 -30   6   3      314.27      323.39     25.75 o 
 -28   6   3       22.74       16.32     12.40 o 
 -26   6   3      152.66      136.37     19.94 o 
 -24   6   3        4.80       12.29      7.92 o 
 -22   6   3       33.87       26.31      6.39 o 
 -20   6   3      740.69      705.15     15.63 o 
 -18   6   3      126.32      142.03      7.00 o 
 -16   6   3       93.88       84.13      5.32 o 
 -14   6   3      463.51      470.48      9.72 o 
 -12   6   3       85.64       82.74      5.84 o 
 -10   6   3       35.03       18.19      2.80 o 
  -8   6   3        6.22        7.90      2.42 o 
  -6   6   3      176.35      216.46      6.75 o 
  -4   6   3     4746.53     5150.89     41.91 o 
  -2   6   3       31.93       21.95      2.82 o 
   0   6   3      475.93      574.40     12.45 o 
   2   6   3     1939.86     1929.81     18.67 o 
   4   6   3     2231.31     2097.20     21.92 o 
   6   6   3      123.01      132.78      5.22 o 
   8   6   3      412.23      406.28      9.21 o 
  10   6   3        0.58        6.10      3.13 o 
  12   6   3     3447.57     3532.73     38.18 o 
  14   6   3     2202.74     2292.68     38.72 o 
  16   6   3      430.40      443.75     15.57 o 
  18   6   3      166.99      157.63     10.85 o 
  20   6   3      136.40      132.48     13.25 o 
  22   6   3        4.07       -3.38      6.91 o 
  24   6   3       19.91       20.47      9.13 o 
 -29   7   3      119.96       90.90     27.06 o 
 -27   7   3       73.39       89.81     28.24 o 
 -25   7   3      110.01       68.24     14.98 o 
 -23   7   3     1185.53     1193.30     30.06 o 
 -21   7   3        0.20        4.32      6.52 o 
 -19   7   3      176.72      186.06      8.79 o 
 -17   7   3       42.34       47.67      6.65 o 
 -15   7   3      800.22      759.79     15.09 o 
 -13   7   3      123.93      139.38      5.94 o 
 -11   7   3        0.57        0.75      2.70 o 
  -9   7   3      509.92      601.25      9.46 o 
  -7   7   3     1647.35     1905.81     21.55 o 
  -5   7   3       73.58       71.48      4.52 o 
  -3   7   3     2674.06     2737.62     27.20 o 
  -1   7   3        8.28       10.00      3.51 o 
   1   7   3      250.54      252.73      6.29 o 
   3   7   3        4.36        0.85      2.70 o 
   5   7   3      177.04      192.35      6.47 o 
   7   7   3       81.88       84.68      4.93 o 
   9   7   3     4040.76     3835.93     35.22 o 
  11   7   3     6348.73     6318.32     49.58 o 
  13   7   3       12.78       14.71      5.88 o 
  15   7   3      131.88      147.18     15.99 o 
  17   7   3       38.09       33.67      7.58 o 
  19   7   3       56.38       64.16      9.07 o 
  21   7   3       13.54        8.29      7.78 o 
  23   7   3       38.07       25.67      9.17 o 
  25   7   3      155.28      150.31     13.97 o 
 -28   8   3       43.70       41.12     15.74 o 
 -26   8   3      597.72      669.65     33.28 o 
 -24   8   3       75.32       95.30     16.47 o 
 -22   8   3       48.73       34.12     11.65 o 
 -20   8   3      729.24      737.31     22.84 o 
 -18   8   3      507.68      419.07     12.49 o 
 -16   8   3       23.69       20.65      4.66 o 
 -14   8   3      144.66      110.05      6.81 o 
 -12   8   3      134.72       95.12      8.30 o 
 -10   8   3        2.93        5.09      3.56 o 
  -8   8   3      127.25      120.11      6.21 o 
  -6   8   3      976.59     1071.34     16.17 o 
  -4   8   3      177.19      213.59      8.18 o 
  -2   8   3     1034.09     1219.77     17.24 o 
   0   8   3     8215.81     8561.09     59.24 o 
   2   8   3     2182.31     2255.10     22.18 o 
   4   8   3        7.82        7.17      3.12 o 
   6   8   3       60.72       44.00      4.51 o 
   8   8   3      101.05      101.27      6.67 o 
  10   8   3       85.94       65.37      5.38 o 
  12   8   3       11.91       11.02      4.75 o 
  14   8   3      136.87      132.96      9.41 o 
  16   8   3      284.95      297.09     13.49 o 
  18   8   3        0.89       -5.88      6.39 o 
  20   8   3      214.39      192.59     15.52 o 
  22   8   3        2.62       -2.35      8.24 o 
  24   8   3        1.33        5.70      8.53 o 
 -27   9   3      682.70      800.29     37.41 o 
 -25   9   3      110.53       82.36     16.64 o 
 -23   9   3       70.47       37.65     13.31 o 
 -21   9   3       55.17       50.20     12.40 o 
 -19   9   3       62.09       45.68      7.78 o 
 -17   9   3      671.80      603.20     17.28 o 
 -15   9   3      505.05      480.21     14.91 o 
 -13   9   3       83.18       75.35      6.37 o 
 -11   9   3     1518.27     1576.88     26.16 o 
  -9   9   3      360.96      328.44     13.31 o 
  -7   9   3       48.96       78.09      5.65 o 
  -5   9   3     3029.46     2989.69     30.93 o 
  -3   9   3      112.45      126.92      6.37 o 
  -1   9   3       72.51       51.79      5.13 o 
   1   9   3      354.91      468.59      9.44 o 
   3   9   3      735.23      726.83     16.31 o 
   5   9   3    14667.79    14226.07    103.65 o 
   7   9   3     6742.38     6451.66     50.83 o 
   9   9   3        7.62       16.21      4.24 o 
  11   9   3        6.29       -3.51      3.51 o 
  13   9   3       59.82       75.42      8.98 o 
  15   9   3      161.90      162.99     12.91 o 
  17   9   3      166.47      163.52     11.77 o 
  19   9   3       10.77        6.19      9.17 o 
  21   9   3      201.19      193.40     13.80 o 
  23   9   3        1.37        7.79      9.07 o 
 -26  10   3       38.36       24.71     14.98 o 
 -24  10   3      360.70      335.43     24.96 o 
 -22  10   3       10.94       17.65     11.65 o 
 -20  10   3        0.31       10.59      9.98 o 
 -18  10   3       40.90       38.92      7.14 o 
 -16  10   3       20.81       16.28      5.77 o 
 -14  10   3      372.59      253.83     11.68 o 
 -12  10   3      323.99      249.83     13.25 o 
 -10  10   3      435.96      388.43     13.21 o 
  -8  10   3     1023.47     1041.54     20.76 o 
  -6  10   3      544.18      492.82     14.05 o 
  -4  10   3       83.16       85.38      6.05 o 
  -2  10   3     4060.28     4093.46     40.23 o 
   0  10   3       83.79       78.48      6.91 o 
   2  10   3      717.45      683.23     14.64 o 
   4  10   3    17376.96    17058.35    123.94 o 
   6  10   3      943.58      976.64     21.92 o 
   8  10   3      241.22      212.93      8.08 o 
  10  10   3      352.07      337.19     10.35 o 
  12  10   3       59.43       58.46      6.89 o 
  14  10   3      122.05      121.80      9.95 o 
  16  10   3       38.03       39.15      8.35 o 
  18  10   3      212.45      215.78     15.96 o 
  20  10   3       10.80        4.91      9.91 o 
  22  10   3      142.57      163.89     18.11 o 
 -25  11   3      264.29      276.05     24.96 o 
 -23  11   3       13.45       10.59     11.65 o 
 -21  11   3        1.64       14.43     12.94 o 
 -19  11   3      128.85      123.97     12.47 o 
 -17  11   3        8.25        6.00      6.76 o 
 -15  11   3       29.28       12.09      6.39 o 
 -13  11   3      214.65      146.76      9.95 o 
 -11  11   3     1363.84     1116.64     23.49 o 
  -9  11   3      395.00      343.45     19.02 o 
  -7  11   3       19.36        6.58      5.23 o 
  -5  11   3        2.23       10.28      4.93 o 
  -3  11   3        3.32       -4.31      4.31 o 
  -1  11   3     5433.98     5308.13     58.89 o 
   1  11   3     1423.38     1409.07     21.72 o 
   3  11   3      240.91      277.68     11.30 o 
   5  11   3        2.72       -1.18      4.37 o 
   7  11   3      405.49      403.17     12.58 o 
   9  11   3       10.00        7.87      5.13 o 
  11  11   3        2.25        5.00      4.88 o 
  13  11   3       31.54       37.02     27.06 o 
  15  11   3        2.92       -7.92      9.41 o 
  17  11   3      337.33      349.12     19.21 o 
  19  11   3      117.64       94.44     13.45 o 
  21  11   3       60.72       36.80     11.72 o 
 -24  12   3        0.21        4.71     13.31 o 
 -22  12   3       25.56       10.76     23.53 o 
 -20  12   3       34.82       47.06     13.31 o 
 -18  12   3        3.65        3.36      6.57 o 
 -16  12   3       52.75       43.25      7.58 o 
 -14  12   3      420.53      394.04     15.49 o 
 -12  12   3      137.56      118.73      9.67 o 
 -10  12   3       41.88       37.76      7.31 o 
  -8  12   3      192.86      163.02     13.77 o 
  -6  12   3      278.34      235.75     14.94 o 
  -4  12   3        3.53        2.27      5.09 o 
  -2  12   3       31.20       32.30      7.47 o 
   0  12   3      869.50      802.42     19.04 o 
   2  12   3        4.19        4.81      4.75 o 
   4  12   3      336.08      311.56     11.52 o 
   6  12   3       59.49       44.16      7.00 o 
   8  12   3      851.52      893.06     22.48 o 
  10  12   3      485.05      525.24     17.28 o 
  12  12   3      189.72      195.08     20.47 o 
  14  12   3       39.71       62.26     14.07 o 
  16  12   3      212.34      267.67     32.94 o 
  18  12   3      290.88      384.67     25.75 o 
 -21  13   3       88.84      108.90     17.41 o 
 -19  13   3        9.14       12.60      8.28 o 
 -17  13   3      107.07      127.39     22.42 o 
 -15  13   3      120.63      140.60     17.66 o 
 -13  13   3       45.46       35.75     12.91 o 
 -11  13   3        0.00       -2.35      5.88 o 
  -9  13   3      613.96      551.50     24.12 o 
  -7  13   3      722.98      641.66     23.10 o 
  -5  13   3     1086.46     1010.56     42.83 o 
  -3  13   3      223.01      187.58     11.13 o 
  -1  13   3       47.69       48.02      7.89 o 
   1  13   3      665.24      693.50     44.53 o 
   3  13   3      257.94      230.00     14.45 o 
   5  13   3       32.68       50.86      9.91 o 
   7  13   3     1206.13     1277.63     39.97 o 
   9  13   3      395.64      391.38     21.74 o 
  11  13   3     1164.10     1340.57     33.04 o 
  13  13   3        8.91        8.31     12.40 o 
  15  13   3      108.24      147.31     18.30 o 
  17  13   3       98.41       60.81     15.74 o 
 -20  14   3      542.28      662.25     47.06 o 
 -18  14   3       69.82       71.59     10.49 o 
 -16  14   3      137.15      153.61     12.24 o 
 -14  14   3       29.86       44.72      9.07 o 
 -12  14   3       12.44       11.09      6.91 o 
 -10  14   3      255.77      162.07     12.14 o 
  -8  14   3      165.32      151.38     14.05 o 
  -6  14   3       64.60       50.57      9.32 o 
  -4  14   3        2.61        7.57      6.52 o 
  -2  14   3       16.60        5.53      6.52 o 
   0  14   3       15.58       -1.57      9.24 o 
   2  14   3       26.46       22.12      7.92 o 
   4  14   3      410.86      404.42     26.70 o 
   6  14   3      155.50      148.50     16.14 o 
   8  14   3        0.93        8.97      7.61 o 
  10  14   3      789.72      852.53     27.60 o 
  12  14   3      673.33      760.08     49.42 o 
  14  14   3      164.59      188.25     30.59 o 
  16  14   3       20.31       37.65     21.18 o 
 -17  15   3        0.08        5.51      9.32 o 
 -15  15   3        0.10        5.88      8.54 o 
 -13  15   3       16.61        9.23     13.35 o 
 -11  15   3      146.20      189.04     19.04 o 
  -9  15   3       98.34       49.73     10.87 o 
  -7  15   3        6.12       10.21      8.15 o 
  -5  15   3        2.70       -5.22      6.52 o 
  -3  15   3       32.89       26.59      8.71 o 
  -1  15   3        2.48       -4.41      7.70 o 
   1  15   3        2.75       10.20      8.15 o 
   3  15   3        0.60       -5.32     11.79 o 
   5  15   3       27.29        5.27     15.11 o 
   7  15   3      307.94      341.38     19.02 o 
   9  15   3       58.38       88.27     16.91 o 
  11  15   3      234.13      274.38     23.53 o 
  13  15   3       77.89       65.89     25.88 o 
 -14  16   3       99.61      128.15     14.82 o 
 -12  16   3        0.54        3.09     14.80 o 
 -10  16   3        3.72        0.00      8.54 o 
  -8  16   3      291.34      271.72     21.37 o 
  -6  16   3      185.26      201.81     16.30 o 
  -4  16   3       11.07        4.71      7.92 o 
  -2  16   3        0.06        6.12      8.54 o 
   0  16   3       42.18       36.82     13.12 o 
   2  16   3       28.87       26.95      9.32 o 
   4  16   3        0.33        3.08      7.92 o 
   6  16   3      173.29      208.17     16.72 o 
   8  16   3      449.80      529.09     24.45 o 
  10  16   3      206.67      235.66     22.42 o 
 -11  17   3       43.68       34.07     11.72 o 
  -9  17   3       55.39       44.80     11.72 o 
  -7  17   3      737.46      782.64     29.42 o 
  -5  17   3        1.76       -8.15      8.15 o 
  -3  17   3        6.59        1.28      8.82 o 
  -1  17   3       21.38       29.26     10.70 o 
   1  17   3       28.35       15.81      9.56 o 
   3  17   3       11.10        2.42     12.74 o 
   5  17   3       38.28       39.84     23.53 o 
 -32   0   4        3.60       -3.26     11.77 o 
 -30   0   4      774.33      792.55     34.08 o 
 -28   0   4     3474.22     3549.84     70.70 o 
 -26   0   4     1198.19     1173.58     77.65 o 
 -24   0   4      229.42      214.37     16.64 o 
 -22   0   4        0.48        1.31      9.41 o 
 -20   0   4      433.62      463.69     17.72 o 
 -18   0   4      512.00      466.00     14.18 o 
 -16   0   4     2274.39     2512.20     49.68 o 
 -14   0   4    15722.11    16523.85    147.15 o 
 -12   0   4     1011.18     1229.99     19.89 o 
 -10   0   4    61280.50    65506.47    630.92 o 
  -8   0   4     1833.65     2092.72     24.74 o 
  -6   0   4     1595.27     1621.66     20.29 o 
  -4   0   4     1469.60     1533.20     18.92 o 
  -2   0   4    10491.36    10539.94     92.81 o 
   0   0   4        2.63        5.49      2.72 o 
   2   0   4       92.43       41.78      4.08 o 
   4   0   4      225.86      212.26      7.10 o 
   6   0   4     1161.85     1541.84     30.07 o 
   8   0   4      309.12      338.08      8.50 o 
  10   0   4      351.44      324.81     14.98 o 
  12   0   4      271.39      311.49     16.64 o 
  14   0   4     2133.72     2127.40     44.93 o 
  16   0   4     2412.13     2425.95     77.65 o 
  18   0   4     1617.81     1528.95     41.60 o 
  20   0   4     1055.60      988.03     34.94 o 
  22   0   4     2263.84     2232.26     55.72 o 
  24   0   4      526.64      500.04     34.12 o 
  26   0   4       17.52       15.15     20.00 o 
 -31   1   4       35.75       41.89      9.67 o 
 -29   1   4       10.26        8.24      7.58 o 
 -27   1   4        0.07        4.71      6.70 o 
 -25   1   4     1059.21     1043.18     23.53 o 
 -23   1   4      843.98      842.70     23.52 o 
 -21   1   4      333.59      369.90     12.94 o 
 -19   1   4      378.76      421.44     12.45 o 
 -17   1   4       22.70       18.71      3.42 o 
 -15   1   4      126.82      137.21      5.56 o 
 -13   1   4       96.94      124.53      4.93 o 
 -11   1   4      868.62      982.88     12.04 o 
  -9   1   4       30.47       55.45      3.00 o 
  -7   1   4      837.24     1073.23     12.23 o 
  -5   1   4     6417.05     6579.00     55.60 o 
  -3   1   4      116.68      103.74      3.42 o 
  -1   1   4     7818.19     7820.77     51.04 o 
   1   1   4    11040.03    10784.57     67.70 o 
   3   1   4     1085.66     1082.79     11.74 o 
   5   1   4       87.61       77.29      3.56 o 
   7   1   4      191.63      201.98      5.45 o 
   9   1   4      979.79     1086.06     14.07 o 
  11   1   4      477.72      528.48     15.28 o 
  13   1   4      961.29      953.28     20.00 o 
  15   1   4       60.02       55.63      7.57 o 
  17   1   4       18.44       17.90      6.12 o 
  19   1   4      163.15      170.61     11.44 o 
  21   1   4       36.49       27.36      8.11 o 
  23   1   4      216.43      191.26     13.21 o 
  25   1   4       18.50       18.24      8.24 o 
 -32   2   4       11.21        5.57      8.77 o 
 -30   2   4      422.84      453.04     18.77 o 
 -28   2   4       25.09       41.18      8.77 o 
 -26   2   4        0.38        4.17      6.39 o 
 -24   2   4     3504.43     3550.15     52.99 o 
 -22   2   4     3408.63     3439.93     43.44 o 
 -20   2   4       46.36       61.49      7.28 o 
 -18   2   4       23.10       20.70      4.46 o 
 -16   2   4     1906.81     1916.98     21.45 o 
 -14   2   4     4929.04     5231.62     39.64 o 
 -12   2   4      182.02      237.25      6.19 o 
 -10   2   4      797.98      800.12     10.12 o 
  -8   2   4     3841.12     3905.50     31.04 o 
  -6   2   4       37.17       11.68      2.29 o 
  -4   2   4     3753.11     4188.56     48.95 o 
  -2   2   4     5683.03     5865.01     42.64 o 
   0   2   4     5110.53     5279.00     36.28 o 
   2   2   4     8797.59     9549.25     61.28 o 
   4   2   4     1228.43     1430.49     14.74 o 
   6   2   4     2841.86     3108.04     25.56 o 
   8   2   4     9468.43     9954.04     65.75 o 
  10   2   4      129.28      160.54      5.36 o 
  12   2   4      521.40      588.39     15.30 o 
  14   2   4       67.46       75.80      7.31 o 
  16   2   4      331.76      308.98     12.94 o 
  18   2   4      682.22      703.53     19.95 o 
  20   2   4      502.90      493.74     18.81 o 
  22   2   4        4.11        0.11      6.70 o 
  24   2   4       10.88       -3.58      7.89 o 
  26   2   4        5.08       -4.69      8.84 o 
 -31   3   4      205.94      211.26     14.67 o 
 -29   3   4      100.95      110.31     11.35 o 
 -27   3   4      340.96      300.68     14.31 o 
 -25   3   4      504.60      514.38     18.28 o 
 -23   3   4       50.69       62.90     12.91 o 
 -21   3   4     1631.08     1615.96     40.54 o 
 -19   3   4      803.94      812.54     13.72 o 
 -17   3   4      214.78      237.39      7.89 o 
 -15   3   4     3457.50     3418.92     32.70 o 
 -13   3   4      916.75      903.19     16.03 o 
 -11   3   4        0.00        0.78      2.26 o 
  -9   3   4      808.93      716.97      9.81 o 
  -7   3   4      106.87      135.11      4.52 o 
  -5   3   4       17.58       20.31      2.82 o 
  -3   3   4      166.95      132.02      4.38 o 
  -1   3   4     2555.43     2708.18     22.18 o 
   1   3   4     9062.23     9937.77     63.69 o 
   3   3   4     1788.13     1874.67     17.68 o 
   5   3   4     2099.75     2181.28     23.50 o 
   7   3   4     7167.96     7662.87     53.08 o 
   9   3   4       31.09       32.79      3.71 o 
  11   3   4     6064.90     6191.41     61.17 o 
  13   3   4     1139.73     1148.94     22.04 o 
  15   3   4      307.21      297.41     17.66 o 
  17   3   4      477.39      516.95     17.03 o 
  19   3   4       48.87       43.05      8.24 o 
  21   3   4       74.88       54.82      9.07 o 
  23   3   4       67.00       58.50     10.87 o 
  25   3   4       17.38        1.79      7.89 o 
 -32   4   4       62.27       57.42     16.39 o 
 -30   4   4        3.46        1.98      8.98 o 
 -28   4   4       62.57       72.42     16.98 o 
 -26   4   4      388.70      356.68     15.23 o 
 -24   4   4      253.86      257.55     12.54 o 
 -22   4   4      254.82      261.75     17.48 o 
 -20   4   4     4362.22     4383.12     38.91 o 
 -18   4   4      989.35     1047.60     23.68 o 
 -16   4   4     1086.34     1060.11     15.05 o 
 -14   4   4     2728.38     2784.34     25.43 o 
 -12   4   4       75.85       72.65      4.25 o 
 -10   4   4        4.95       20.31      3.62 o 
  -8   4   4      559.09      577.58      7.92 o 
  -6   4   4      780.08      741.28     13.21 o 
  -4   4   4     4003.01     4048.89     33.13 o 
  -2   4   4        1.94        1.84      1.40 o 
   0   4   4       34.89       44.47      2.80 o 
   2   4   4     2004.36     2184.00     19.70 o 
   4   4   4      923.31     1000.74     12.41 o 
   6   4   4     1852.47     1977.49     19.70 o 
   8   4   4     3117.57     3243.96     28.33 o 
  10   4   4     1945.60     1994.40     26.72 o 
  12   4   4       58.54       66.42      7.06 o 
  14   4   4      389.33      372.79     13.49 o 
  16   4   4      134.15      123.12      9.67 o 
  18   4   4       23.59       30.86      7.58 o 
  20   4   4       34.73       22.63      7.58 o 
  22   4   4      303.60      284.71     18.67 o 
  24   4   4       18.52       25.02      9.30 o 
 -31   5   4      205.94      205.00     32.94 o 
 -29   5   4      152.87      184.56     20.00 o 
 -27   5   4        9.25       -2.35      9.98 o 
 -25   5   4      276.66      278.73     13.56 o 
 -23   5   4        0.29       -0.86      5.70 o 
 -21   5   4     3985.32     3903.51     40.79 o 
 -19   5   4     2371.17     2323.16     25.52 o 
 -17   5   4     1002.35      938.68     14.47 o 
 -15   5   4     1740.19     1667.83     19.02 o 
 -13   5   4       36.14       61.21      4.07 o 
 -11   5   4        5.64        6.22      2.42 o 
  -9   5   4      757.97      785.85     15.99 o 
  -7   5   4      115.78      124.47      7.79 o 
  -5   5   4     1007.31     1015.88     12.40 o 
  -3   5   4    16040.86    17660.09    136.20 o 
  -1   5   4      114.35      163.99      4.91 o 
   1   5   4     8883.93     9007.53     59.92 o 
   3   5   4     1045.66     1097.45     13.50 o 
   5   5   4      386.23      431.25     10.35 o 
   7   5   4      841.07      876.20     12.68 o 
   9   5   4        0.22        0.44      3.92 o 
  11   5   4     4957.39     5057.28     53.78 o 
  13   5   4      480.22      435.45     14.59 o 
  15   5   4     4730.36     4664.94     54.68 o 
  17   5   4      504.07      483.23     16.68 o 
  19   5   4        1.07       -0.76      6.57 o 
  21   5   4       16.43       14.87      8.11 o 
  23   5   4      270.16      276.96     16.15 o 
  25   5   4        4.12        1.20      8.35 o 
 -30   6   4      166.70      179.93     20.75 o 
 -28   6   4       17.57      -14.12     14.12 o 
 -26   6   4       11.39       22.36     11.65 o 
 -24   6   4        0.87       -1.18     12.94 o 
 -22   6   4     2543.85     2570.70     43.92 o 
 -20   6   4     1603.02     1532.29     23.00 o 
 -18   6   4     1475.15     1389.60     18.96 o 
 -16   6   4     1781.77     1759.20     23.10 o 
 -14   6   4      398.71      366.26      9.73 o 
 -12   6   4       13.08       11.01      2.63 o 
 -10   6   4      134.72      173.42      5.26 o 
  -8   6   4     1937.91     2169.79     34.98 o 
  -6   6   4       12.25       36.32      3.18 o 
  -4   6   4      353.51      363.61      9.77 o 
  -2   6   4    16065.14    16840.74    115.66 o 
   0   6   4        7.65       29.07      3.16 o 
   2   6   4        0.48        3.26      2.81 o 
   4   6   4      818.71      751.51     11.75 o 
   6   6   4     1643.77     1682.06     18.93 o 
   8   6   4     1361.44     1412.62     17.77 o 
  10   6   4      387.28      428.91     11.38 o 
  12   6   4     6166.87     6265.91     64.38 o 
  14   6   4     1704.87     1725.65     29.66 o 
  16   6   4       22.37       23.31      6.70 o 
  18   6   4        4.28        3.52      7.13 o 
  20   6   4      175.38      174.47     12.31 o 
  22   6   4       53.52       53.36     10.41 o 
  24   6   4        1.01       11.85      9.07 o 
 -29   7   4        4.36        5.80     18.83 o 
 -27   7   4       24.71        2.98     12.40 o 
 -25   7   4      207.21      177.33     19.08 o 
 -23   7   4      118.28       86.77     14.07 o 
 -21   7   4      337.41      337.73     16.35 o 
 -19   7   4      784.78      764.46     18.55 o 
 -17   7   4       28.54       19.15      4.75 o 
 -15   7   4        2.36        3.67      4.04 o 
 -13   7   4       63.28       62.22      5.29 o 
 -11   7   4     1199.09     1162.96     20.28 o 
  -9   7   4     1588.39     1466.19     23.22 o 
  -7   7   4     1577.85     1686.20     19.90 o 
  -5   7   4     3640.67     3798.88     34.55 o 
  -3   7   4      268.22      281.20      7.83 o 
  -1   7   4      634.37      595.82     11.40 o 
   1   7   4     1886.58     1986.39     20.02 o 
   3   7   4      404.33      321.89      8.42 o 
   5   7   4       25.96       33.96      4.10 o 
   7   7   4        5.87       -3.12      3.12 o 
   9   7   4     4299.39     4157.80     36.65 o 
  11   7   4     2476.88     2511.35     30.19 o 
  13   7   4     1587.81     1659.85     28.77 o 
  15   7   4       12.42       11.11      5.92 o 
  17   7   4      258.30      242.77     13.49 o 
  19   7   4      154.67      138.64     11.93 o 
  21   7   4        4.02       -0.53      7.14 o 
  23   7   4      190.27      219.24     15.30 o 
 -28   8   4      167.92      150.75     19.97 o 
 -26   8   4     1267.01     1520.40    108.25 o 
 -24   8   4     1465.22     1433.29     91.77 o 
 -22   8   4      113.54      123.83     15.74 o 
 -20   8   4     1302.31     1256.33     25.11 o 
 -18   8   4      259.65      258.90     12.91 o 
 -16   8   4      303.33      271.15     16.46 o 
 -14   8   4       37.26       24.48      7.07 o 
 -12   8   4      168.91      159.74      7.03 o 
 -10   8   4      190.89      213.33      9.41 o 
  -8   8   4     1004.02     1068.89     19.69 o 
  -6   8   4      225.36      310.41      8.60 o 
  -4   8   4      436.00      392.50     11.01 o 
  -2   8   4        3.73        8.11      3.48 o 
   0   8   4     5172.23     5663.01     57.37 o 
   2   8   4     3728.71     3706.99     31.92 o 
   4   8   4      198.82      171.25      7.29 o 
   6   8   4     1161.20     1130.19     16.59 o 
   8   8   4     6905.72     6790.42     53.16 o 
  10   8   4      363.96      336.15     11.75 o 
  12   8   4      107.14       88.59      8.49 o 
  14   8   4       18.15       13.69      6.39 o 
  16   8   4      877.79      862.00     26.83 o 
  18   8   4     1604.93     1509.03     31.39 o 
  20   8   4        7.02       13.35      8.53 o 
  22   8   4       29.45       49.33     10.74 o 
 -27   9   4        1.81       10.59     13.31 o 
 -25   9   4        3.83       10.20     12.40 o 
 -23   9   4      733.63      766.17     41.18 o 
 -21   9   4      282.83      227.77     15.22 o 
 -19   9   4       38.78       33.60      7.14 o 
 -17   9   4       18.29        6.74      5.36 o 
 -15   9   4       25.62        9.14      5.51 o 
 -13   9   4       17.09       23.17      6.12 o 
 -11   9   4      397.43      301.03     12.03 o 
  -9   9   4      160.61      158.36      8.77 o 
  -7   9   4        0.01        4.37      3.99 o 
  -5   9   4      479.88      457.85     13.49 o 
  -3   9   4       98.03       85.48      6.05 o 
  -1   9   4      347.07      370.39     10.14 o 
   1   9   4      796.72      830.23     15.46 o 
   3   9   4     3598.91     3426.71     35.91 o 
   5   9   4      357.74      338.26     13.07 o 
   7   9   4     2554.38     2559.74     27.53 o 
   9   9   4      402.16      435.95     11.38 o 
  11   9   4        0.15        3.72      4.44 o 
  13   9   4        2.93        9.14      7.17 o 
  15   9   4      203.61      204.67     21.40 o 
  17   9   4        0.39        8.90      7.14 o 
  19   9   4       77.92       64.28     10.16 o 
  21   9   4       23.64       35.36      9.74 o 
 -26  10   4       20.33       49.91     15.74 o 
 -24  10   4      151.12      193.92     20.75 o 
 -22  10   4        5.95       -4.71     15.30 o 
 -20  10   4        1.02        4.83      6.57 o 
 -18  10   4       96.84       82.31      8.77 o 
 -16  10   4        2.25       -4.33      4.99 o 
 -14  10   4     1479.48     1311.37     29.40 o 
 -12  10   4       26.35       18.25      5.70 o 
 -10  10   4      430.32      343.23     13.25 o 
  -8  10   4      179.62      164.14      9.67 o 
  -6  10   4       46.08       39.51      6.70 o 
  -4  10   4        1.80       -2.77      4.13 o 
  -2  10   4        0.47        5.61      4.31 o 
   0  10   4       18.39        6.65      4.55 o 
   2  10   4      893.76      865.70     16.99 o 
   4  10   4      117.05       94.69      6.89 o 
   6  10   4       27.02       22.52      5.70 o 
   8  10   4     2375.18     2320.78     30.24 o 
  10  10   4       86.22       70.57      7.01 o 
  12  10   4       27.61       32.05      7.58 o 
  14  10   4       16.05       31.02      7.40 o 
  16  10   4      175.67      194.39     12.62 o 
  18  10   4      109.57      123.77     11.70 o 
  20  10   4       39.55       25.90     10.18 o 
 -25  11   4      996.63     1032.87     42.41 o 
 -23  11   4       51.13       87.84     16.64 o 
 -21  11   4       15.11        1.76      8.54 o 
 -19  11   4      326.98      350.79     15.37 o 
 -17  11   4        8.11        7.27      6.39 o 
 -15  11   4       61.66       43.93      8.04 o 
 -13  11   4       71.06       55.30      7.31 o 
 -11  11   4     2463.38     2109.29     33.46 o 
  -9  11   4       71.04       56.35      7.31 o 
  -7  11   4        0.15       -4.93      4.93 o 
  -5  11   4      100.98       82.43     14.27 o 
  -3  11   4       68.80       57.87      7.06 o 
  -1  11   4      858.77      810.91     19.33 o 
   1  11   4        3.27        5.75      5.20 o 
   3  11   4      729.09      734.17     27.17 o 
   5  11   4     3394.47     3326.09     61.52 o 
   7  11   4     1438.56     1441.13     23.53 o 
   9  11   4      293.95      290.63     11.52 o 
  11  11   4       44.13       46.40      8.49 o 
  13  11   4      180.14      173.41     14.45 o 
  15  11   4      109.49      129.45     13.59 o 
  17  11   4       83.46       98.83     16.64 o 
  19  11   4       45.09       23.81     15.30 o 
 -24  12   4       28.80       16.03     13.00 o 
 -22  12   4        5.39        9.88     12.40 o 
 -20  12   4       17.90       27.75      9.32 o 
 -18  12   4       14.13       16.74      7.58 o 
 -16  12   4        9.99        8.34      6.39 o 
 -14  12   4      311.66      272.44     13.43 o 
 -12  12   4      203.22      209.21     12.03 o 
 -10  12   4      556.88      450.44     15.85 o 
  -8  12   4       27.36       20.26      6.12 o 
  -6  12   4      210.75      219.69     11.35 o 
  -4  12   4       85.61       80.48      8.49 o 
  -2  12   4      141.86      134.38     11.89 o 
   0  12   4      297.99      278.96     12.54 o 
   2  12   4      141.03      156.62     10.25 o 
   4  12   4      249.35      266.10     12.31 o 
   6  12   4        8.89       -2.11      5.70 o 
   8  12   4      730.36      737.18     21.40 o 
  10  12   4      278.08      257.04     15.13 o 
  12  12   4        4.19       11.04     10.72 o 
  14  12   4      256.28      256.50     28.24 o 
  16  12   4       73.31      103.46     16.64 o 
  18  12   4      240.37      285.63     24.08 o 
 -23  13   4        4.66       -4.29     14.07 o 
 -21  13   4        5.19        7.69     12.40 o 
 -19  13   4      147.47      123.92     11.68 o 
 -17  13   4      142.52      119.20     11.13 o 
 -15  13   4        5.89       10.64      8.14 o 
 -13  13   4      316.30      293.70     22.63 o 
 -11  13   4      814.02      745.70     20.87 o 
  -9  13   4      268.51      213.00     12.31 o 
  -7  13   4      364.29      295.38     13.49 o 
  -5  13   4      828.11      781.51     20.51 o 
  -3  13   4       40.23       44.49      7.58 o 
  -1  13   4        4.70        7.11      5.70 o 
   1  13   4       24.45       28.74      6.91 o 
   3  13   4        0.30       -1.00      5.36 o 
   5  13   4       82.15       77.54      8.77 o 
   7  13   4       27.15       22.89      7.92 o 
   9  13   4      133.17      124.92     13.91 o 
  11  13   4      215.20      235.32     30.59 o 
  13  13   4      900.07     1153.06     61.18 o 
  15  13   4       13.67       37.65     18.83 o 
 -20  14   4       61.92       44.20     15.10 o 
 -18  14   4       46.13       54.05     10.39 o 
 -16  14   4      130.80      109.88     11.44 o 
 -14  14   4       20.52       21.90      7.58 o 
 -12  14   4       22.09        8.82      7.64 o 
 -10  14   4      234.31      205.29     12.54 o 
  -8  14   4      409.49      387.56     22.76 o 
  -6  14   4      176.58      151.27     11.13 o 
  -4  14   4      494.28      425.18     16.01 o 
  -2  14   4      423.44      467.09     29.12 o 
   0  14   4       11.13       11.49      7.17 o 
   2  14   4       12.28        8.82      8.74 o 
   4  14   4       21.82       31.62     13.07 o 
   6  14   4       91.91       89.29     11.59 o 
   8  14   4      333.12      309.41     24.69 o 
  10  14   4      759.24      823.39     34.82 o 
  12  14   4      580.85      600.06     44.71 o 
  14  14   4      179.08      176.49     30.59 o 
 -17  15   4        5.55        2.35      9.03 o 
 -15  15   4      326.38      383.88     20.80 o 
 -13  15   4       12.19       18.72      9.91 o 
 -11  15   4       79.57       77.94     15.04 o 
  -9  15   4       58.40       76.68     11.72 o 
  -7  15   4       55.87       68.59     11.27 o 
  -5  15   4      716.60      675.58     25.34 o 
  -3  15   4     1229.45     1237.87     33.49 o 
  -1  15   4        2.53       -1.38      7.17 o 
   1  15   4        6.26        0.83      7.17 o 
   3  15   4        3.81        3.14      8.15 o 
   5  15   4       47.66       57.45     10.70 o 
   7  15   4       42.62       23.72     10.21 o 
   9  15   4        1.10        7.06      8.82 o 
  11  15   4      395.69      407.10     40.00 o 
 -14  16   4      149.96      168.10     16.19 o 
 -12  16   4      438.21      549.59     49.42 o 
 -10  16   4      214.33      236.20     17.56 o 
  -8  16   4       24.36       18.91      9.56 o 
  -6  16   4        8.27        7.06      8.82 o 
  -4  16   4       15.22       15.69     10.35 o 
  -2  16   4      112.03      118.51     13.85 o 
   0  16   4       86.86       86.82     12.63 o 
   2  16   4       17.09        8.75      9.03 o 
   4  16   4        0.03        2.12      8.54 o 
   6  16   4        8.54        3.24      9.56 o 
   8  16   4        2.23       15.34     10.21 o 
 -11  17   4       15.91       18.94     10.97 o 
  -9  17   4       86.31      106.68     14.45 o 
  -7  17   4       55.09       79.42     13.08 o 
  -5  17   4        7.06       18.65      9.56 o 
  -3  17   4       76.21      100.62     31.75 o 
  -1  17   4       32.12       14.20      9.97 o 
   1  17   4       89.02      111.84     14.45 o 
   3  17   4        4.47       -5.77      8.54 o 
 -33   1   5        0.10       -3.88      8.11 o 
 -31   1   5       29.29       30.55      8.97 o 
 -29   1   5       89.83       77.39      9.95 o 
 -27   1   5      528.13      537.42     20.80 o 
 -25   1   5      314.02      305.95     13.91 o 
 -23   1   5       76.35       73.26      7.89 o 
 -21   1   5      735.05      722.74     13.68 o 
 -19   1   5      143.09      157.95      6.65 o 
 -17   1   5        0.96       -1.39      3.48 o 
 -15   1   5       95.95      155.63      6.14 o 
 -13   1   5     4173.75     4421.58     34.50 o 
 -11   1   5     3504.49     4342.76     32.92 o 
  -9   1   5     1076.43     1216.01     13.00 o 
  -7   1   5      264.78      281.33      5.94 o 
  -5   1   5     3051.32     2972.20     23.19 o 
  -3   1   5      109.20      112.33      3.86 o 
  -1   1   5     1320.24     1273.82     14.93 o 
   1   1   5       45.82       44.34      4.38 o 
   3   1   5      214.02      226.92      5.49 o 
   5   1   5     6520.56     6737.97     47.30 o 
   7   1   5     5369.78     5512.20     40.62 o 
   9   1   5      560.38      617.55     14.97 o 
  11   1   5        3.30       12.26      7.33 o 
  13   1   5      120.76      132.85      8.77 o 
  15   1   5      209.81      205.50     16.30 o 
  17   1   5      153.65      144.52     10.49 o 
  19   1   5      322.51      340.33     15.30 o 
  21   1   5      254.71      222.64     13.80 o 
  23   1   5       43.65       27.59      9.07 o 
  25   1   5       69.55       70.11     11.68 o 
 -32   2   5       11.25        6.14      9.91 o 
 -30   2   5       36.31       37.59      9.30 o 
 -28   2   5       23.54       27.97      8.11 o 
 -26   2   5      787.32      829.40     21.31 o 
 -24   2   5     2797.04     2765.65     45.64 o 
 -22   2   5     1044.76     1094.47     18.77 o 
 -20   2   5      770.74      762.38     15.04 o 
 -18   2   5      380.90      399.20      9.77 o 
 -16   2   5     2622.20     2802.49     26.17 o 
 -14   2   5      612.23      525.64      9.70 o 
 -12   2   5     3028.57     3200.79     26.75 o 
 -10   2   5    15012.50    16188.69     99.84 o 
  -8   2   5      456.69      447.06      7.00 o 
  -6   2   5     7577.11     8427.37     54.92 o 
  -4   2   5     2136.02     2246.65     21.60 o 
  -2   2   5      545.02      664.47      9.14 o 
   0   2   5     2072.95     2336.29     20.59 o 
   2   2   5     1542.91     1641.83     18.47 o 
   4   2   5      649.70      687.95     11.23 o 
   6   2   5       58.29       51.33      3.86 o 
   8   2   5       23.98       23.93      3.01 o 
  10   2   5     3552.96     3618.18     42.36 o 
  12   2   5      259.19      250.80     11.13 o 
  14   2   5      111.18      135.80     11.55 o 
  16   2   5       10.13       11.77      6.39 o 
  18   2   5      143.49      126.13     12.63 o 
  20   2   5      101.13      106.67     11.89 o 
  22   2   5       52.45       31.45      8.97 o 
  24   2   5      125.99      115.78     13.12 o 
 -31   3   5     1012.77     1080.79     32.55 o 
 -29   3   5      272.67      294.91     18.12 o 
 -27   3   5      113.82      135.50     10.85 o 
 -25   3   5      512.51      528.92     16.91 o 
 -23   3   5       69.20       68.69      7.78 o 
 -21   3   5      783.29      792.06     14.47 o 
 -19   3   5     2827.81     2739.54     34.64 o 
 -17   3   5      666.35      763.35     12.72 o 
 -15   3   5       55.22       79.42      5.00 o 
 -13   3   5       41.92       53.28      3.72 o 
 -11   3   5     1430.21     1552.59     15.84 o 
  -9   3   5        5.62       32.55      2.80 o 
  -7   3   5     6637.58     7127.49     53.45 o 
  -5   3   5       22.02       11.51      3.03 o 
  -3   3   5     2093.03     2401.75     21.57 o 
  -1   3   5       34.15       72.17      4.91 o 
   1   3   5     9667.14    10441.31     67.82 o 
   3   3   5     1312.99     1352.34     14.97 o 
   5   3   5      613.41      569.79      9.61 o 
   7   3   5     2194.42     2165.57     23.14 o 
   9   3   5      321.90      340.93      9.39 o 
  11   3   5      269.48      310.94     12.31 o 
  13   3   5      324.75      323.32     12.94 o 
  15   3   5       28.64       22.94      7.06 o 
  17   3   5      124.84      123.08     10.59 o 
  19   3   5      471.75      472.13     17.65 o 
  21   3   5       29.96       14.71      8.24 o 
  23   3   5      156.55      145.08     13.49 o 
 -32   4   5      587.16      654.18     49.42 o 
 -30   4   5        1.03       -2.82     12.40 o 
 -28   4   5       33.69       18.59      8.54 o 
 -26   4   5      104.73       96.82     16.72 o 
 -24   4   5        5.67        1.18      5.88 o 
 -22   4   5      561.38      603.62     14.51 o 
 -20   4   5     9645.97     9393.60     68.69 o 
 -18   4   5    11914.19    11474.78     98.06 o 
 -16   4   5      230.14      212.12      6.81 o 
 -14   4   5       43.83       35.64      3.72 o 
 -12   4   5      801.39      833.93     11.51 o 
 -10   4   5       98.54      147.85      4.41 o 
  -8   4   5     2051.81     2050.35     21.16 o 
  -6   4   5        2.63       25.28      3.36 o 
  -4   4   5     9153.14     9734.99     69.88 o 
  -2   4   5      363.63      429.91      7.26 o 
   0   4   5     1317.48     1242.99     13.92 o 
   2   4   5     1270.96     1315.80     14.94 o 
   4   4   5      538.86      632.89     10.30 o 
   6   4   5     3371.56     3617.91     30.94 o 
   8   4   5      888.48      787.96     12.47 o 
  10   4   5      325.33      325.39     11.77 o 
  12   4   5     7310.91     7247.06    108.69 o 
  14   4   5      315.61      339.21     13.80 o 
  16   4   5        3.03        2.25      6.12 o 
  18   4   5       29.97       28.52      7.89 o 
  20   4   5       24.94       21.05      9.51 o 
  22   4   5        1.46       -4.71      7.89 o 
  24   4   5       39.73       34.46     10.49 o 
 -31   5   5       22.02       25.88     13.31 o 
 -29   5   5      114.08      100.46     17.41 o 
 -27   5   5       37.45       35.30     13.31 o 
 -25   5   5      384.10      354.81     84.71 o 
 -23   5   5       62.30       50.20     12.40 o 
 -21   5   5      268.49      275.97     12.98 o 
 -19   5   5     1808.32     1706.80     21.34 o 
 -17   5   5     3233.70     3124.23     29.65 o 
 -15   5   5     1242.74     1233.99     15.90 o 
 -13   5   5     1731.16     1562.58     17.17 o 
 -11   5   5     1906.81     1688.58     19.07 o 
  -9   5   5     1286.23     1247.74     20.00 o 
  -7   5   5     3533.87     3713.31     51.97 o 
  -5   5   5     4222.25     4448.32     44.41 o 
  -3   5   5     1478.90     1728.80     19.29 o 
  -1   5   5     3158.72     3209.68     28.36 o 
   1   5   5      197.55      184.47      5.72 o 
   3   5   5      134.02      171.10      6.04 o 
   5   5   5      133.50      136.82      5.61 o 
   7   5   5      159.68      127.99      5.60 o 
   9   5   5      282.45      300.61      9.77 o 
  11   5   5     3605.92     3682.86     44.66 o 
  13   5   5     1705.48     1718.63     29.66 o 
  15   5   5        9.13       16.25      6.70 o 
  17   5   5      616.72      647.51     19.95 o 
  19   5   5        5.04        4.71      8.83 o 
  21   5   5       12.94       11.34      8.35 o 
  23   5   5        0.70        7.22      8.77 o 
 -30   6   5       93.49      106.01     38.83 o 
 -28   6   5      105.89       73.62     14.98 o 
 -26   6   5       67.10       58.97     14.12 o 
 -24   6   5       62.81       68.50     24.71 o 
 -22   6   5       10.90       25.12      7.92 o 
 -20   6   5     2679.79     2675.96     37.40 o 
 -18   6   5      452.39      434.61     14.31 o 
 -16   6   5       50.03       58.94      7.51 o 
 -14   6   5     2052.89     1965.73     24.96 o 
 -12   6   5     1862.55     1777.52     21.02 o 
 -10   6   5       58.76       66.51      3.68 o 
  -8   6   5        5.33       31.21      4.76 o 
  -6   6   5       47.46       52.22      5.20 o 
  -4   6   5     1639.61     1794.54     19.61 o 
  -2   6   5        1.98        1.25      1.92 o 
   0   6   5        1.00        1.92      2.49 o 
   2   6   5       24.36       22.71      3.42 o 
   4   6   5        1.12       15.58      3.26 o 
   6   6   5     1097.77     1103.00     19.12 o 
   8   6   5        4.83       -1.64      3.33 o 
  10   6   5       84.83       79.19      7.58 o 
  12   6   5     7261.87     7428.13     74.36 o 
  14   6   5     2841.44     2835.81     40.55 o 
  16   6   5       19.30       17.29      8.15 o 
  18   6   5      376.41      305.46     15.49 o 
  20   6   5      113.78      117.16     13.93 o 
  22   6   5       21.09       16.42      9.30 o 
 -29   7   5       38.70       24.27     22.36 o 
 -27   7   5       34.17       38.62     23.53 o 
 -25   7   5      139.86      151.79     18.30 o 
 -23   7   5       49.59       31.38     12.40 o 
 -21   7   5        5.96        3.59      8.83 o 
 -19   7   5      857.11      817.97     19.90 o 
 -17   7   5     2824.97     2624.55     41.78 o 
 -15   7   5        0.00        3.96      6.79 o 
 -13   7   5       86.07       97.84      7.89 o 
 -11   7   5       50.27       30.92      5.88 o 
  -9   7   5       59.38       38.11      5.51 o 
  -7   7   5       31.47       32.39      4.71 o 
  -5   7   5      188.14      189.63     11.21 o 
  -3   7   5      255.22      221.18     13.18 o 
  -1   7   5      652.99      690.91     10.49 o 
   1   7   5      518.37      602.70     12.50 o 
   3   7   5      730.98      833.47     13.01 o 
   5   7   5     1907.63     1927.95     21.85 o 
   7   7   5      267.53      210.97      7.57 o 
   9   7   5     2868.64     2854.01     32.36 o 
  11   7   5     1921.42     1888.16     35.28 o 
  13   7   5        0.64       -4.98      5.51 o 
  15   7   5     1881.02     1861.29     41.44 o 
  17   7   5      128.70      115.20     10.84 o 
  19   7   5      324.98      274.00     15.57 o 
  21   7   5       18.80       12.45      8.81 o 
 -28   8   5      107.79       88.05     17.41 o 
 -26   8   5      475.56      537.04     71.77 o 
 -24   8   5     2335.29     2483.79     59.90 o 
 -22   8   5      208.13      195.97     13.85 o 
 -20   8   5     1534.18     1473.97     28.05 o 
 -18   8   5      271.28      266.67     13.93 o 
 -16   8   5     1346.91     1180.82     31.59 o 
 -14   8   5      654.18      590.77     16.15 o 
 -12   8   5       77.81       73.79      7.31 o 
 -10   8   5       35.46       42.43      6.12 o 
  -8   8   5       14.86       13.75      4.93 o 
  -6   8   5       84.56       64.61      6.39 o 
  -4   8   5      383.51      385.50     12.03 o 
  -2   8   5      478.14      489.53     10.81 o 
   0   8   5        0.13       -2.61      3.48 o 
   2   8   5     1641.42     1763.45     23.54 o 
   4   8   5        0.15       -3.26      3.26 o 
   6   8   5      281.26      270.32      8.84 o 
   8   8   5     6047.11     6044.74     49.59 o 
  10   8   5      476.52      444.23     14.82 o 
  12   8   5     2699.71     2734.79     44.28 o 
  14   8   5       35.88       47.80     11.42 o 
  16   8   5     1139.67     1065.24     25.84 o 
  18   8   5     1247.29     1230.11     29.30 o 
  20   8   5      105.74      101.35     12.21 o 
 -27   9   5       19.74       20.49     14.07 o 
 -25   9   5      274.96      300.89     24.08 o 
 -23   9   5     1323.62     1365.70     44.07 o 
 -21   9   5     1508.02     1574.43     30.42 o 
 -19   9   5      266.03      284.24     13.34 o 
 -17   9   5      227.13      241.09     12.31 o 
 -15   9   5      179.50      181.09     10.84 o 
 -13   9   5        4.77       11.37      5.20 o 
 -11   9   5      164.10      124.46      8.77 o 
  -9   9   5      191.89      154.85      9.41 o 
  -7   9   5     1873.58     1753.30     27.59 o 
  -5   9   5     1178.08     1073.39     20.82 o 
  -3   9   5      335.71      324.07     15.43 o 
  -1   9   5        9.10       23.95      5.51 o 
   1   9   5        8.16        9.90      4.37 o 
   3   9   5     3727.03     3565.67     42.89 o 
   5   9   5      510.14      467.82     12.92 o 
   7   9   5     2725.31     2704.74     28.91 o 
   9   9   5     1598.37     1627.76     24.22 o 
  11   9   5      484.55      476.98     16.41 o 
  13   9   5       11.20        5.56      7.23 o 
  15   9   5      215.77      234.81     13.40 o 
  17   9   5      233.32      244.08     14.67 o 
  19   9   5        0.00        3.41      8.53 o 
  21   9   5      152.86      187.83     14.67 o 
 -26  10   5       21.88       12.46     14.07 o 
 -24  10   5       38.68       36.51     31.77 o 
 -22  10   5     2155.85     2335.76     45.90 o 
 -20  10   5       70.44       71.00     10.53 o 
 -18  10   5        7.67        5.25      6.28 o 
 -16  10   5      628.81      602.08     21.30 o 
 -14  10   5        0.20       -4.93      4.93 o 
 -12  10   5        1.90        0.52      5.20 o 
 -10  10   5      374.31      304.11     12.31 o 
  -8  10   5      158.31      186.01     11.55 o 
  -6  10   5       62.96       45.98      6.70 o 
  -4  10   5      624.18      590.03     16.15 o 
  -2  10   5      725.04      660.60     17.03 o 
   0  10   5       46.89       49.11      6.70 o 
   2  10   5      888.66      854.14     19.64 o 
   4  10   5     1941.85     1934.99     37.56 o 
   6  10   5       85.32       81.61      8.11 o 
   8  10   5      239.31      238.52     10.36 o 
  10  10   5        5.62       14.90      8.15 o 
  12  10   5      229.00      212.29     14.82 o 
  14  10   5        0.60        6.28      8.15 o 
  16  10   5       16.40        2.35      9.51 o 
  18  10   5      191.48      197.53     17.17 o 
 -25  11   5      426.96      322.39     37.65 o 
 -23  11   5       48.59       65.88     22.36 o 
 -21  11   5       46.06       58.68      9.55 o 
 -19  11   5      286.55      290.97     19.26 o 
 -17  11   5      174.97      153.62     11.13 o 
 -15  11   5      160.48      156.44     10.74 o 
 -13  11   5      257.79      211.10     12.03 o 
 -11  11   5       15.74       16.86      5.70 o 
  -9  11   5      346.84      287.39     12.86 o 
  -7  11   5     1286.87     1252.64     24.94 o 
  -5  11   5      683.53      711.23     18.14 o 
  -3  11   5      283.07      259.01     12.03 o 
  -1  11   5      760.35      707.83     18.51 o 
   1  11   5      368.03      363.96     13.80 o 
   3  11   5       29.74       25.57      6.39 o 
   5  11   5       48.45       38.50      8.06 o 
   7  11   5      362.67      384.27     24.79 o 
   9  11   5       57.40       56.34      9.32 o 
  11  11   5        9.61        1.57      8.15 o 
  13  11   5      164.09      142.64     22.95 o 
  15  11   5      109.47      111.48     13.59 o 
  17  11   5      332.60      421.08     22.16 o 
 -24  12   5        2.95      -18.49     22.36 o 
 -22  12   5       20.86       16.47     13.31 o 
 -20  12   5      124.37      117.85     11.16 o 
 -18  12   5       88.64       81.33     11.93 o 
 -16  12   5      187.10      176.15     12.03 o 
 -14  12   5        0.02       -2.97      6.12 o 
 -12  12   5       94.04       97.63      9.67 o 
 -10  12   5      863.37      727.70     19.95 o 
  -8  12   5      631.55      551.14     27.17 o 
  -6  12   5      559.93      509.47     21.74 o 
  -4  12   5      222.42      203.32     11.89 o 
  -2  12   5        1.26       -3.79      5.20 o 
   0  12   5       92.35       62.10      7.89 o 
   2  12   5        0.29        8.06      5.92 o 
   4  12   5      270.77      255.00     12.54 o 
   6  12   5       44.73       30.59      7.58 o 
   8  12   5      646.86      696.21     20.28 o 
  10  12   5      354.65      298.85     32.94 o 
  12  12   5       10.07       14.12     18.83 o 
  14  12   5      553.20      576.53     44.71 o 
  16  12   5      174.57      209.43     30.59 o 
 -23  13   5      118.74      149.60     21.18 o 
 -21  13   5       78.70       63.29     21.57 o 
 -19  13   5       12.14        8.06      7.58 o 
 -17  13   5        4.34        5.60      7.14 o 
 -15  13   5      404.13      393.75     16.74 o 
 -13  13   5      376.20      382.51     16.15 o 
 -11  13   5       83.47       94.79      9.67 o 
  -9  13   5        0.82       -3.41      5.70 o 
  -7  13   5     1447.76     1268.61     27.22 o 
  -5  13   5       92.45       90.32      9.07 o 
  -3  13   5        1.16       -1.50      5.07 o 
  -1  13   5       14.19       10.80      6.39 o 
   1  13   5      434.46      435.77     16.41 o 
   3  13   5        6.63       19.74      6.91 o 
   5  13   5      175.35      198.98     12.24 o 
   7  13   5      177.14      176.30     11.93 o 
   9  13   5       95.36       73.66     14.07 o 
  11  13   5      295.49      287.09     32.94 o 
  13  13   5      314.90      352.98     40.00 o 
  15  13   5        0.23       14.12     18.83 o 
 -20  14   5       42.19       28.69      9.30 o 
 -18  14   5      218.93      254.54     15.72 o 
 -16  14   5       70.99       44.11      9.07 o 
 -14  14   5      940.53      893.08     24.59 o 
 -12  14   5       83.68       65.79      9.67 o 
 -10  14   5       21.15       13.42      7.31 o 
  -8  14   5       12.84        7.51      6.70 o 
  -6  14   5       35.83       16.81     10.19 o 
  -4  14   5       21.81       22.57      7.47 o 
  -2  14   5       22.07       26.43      7.58 o 
   0  14   5       16.18       29.87      7.58 o 
   2  14   5       96.15      123.85     15.88 o 
   4  14   5       41.12       37.04      9.91 o 
   6  14   5       21.68       10.93      8.15 o 
   8  14   5        0.49       10.61      8.15 o 
  10  14   5      343.48      336.50     37.65 o 
  12  14   5       39.73       51.77     23.53 o 
 -17  15   5      125.30      120.60     12.78 o 
 -15  15   5       47.47       35.62      9.30 o 
 -13  15   5        0.63        6.02      8.11 o 
 -11  15   5       53.10       67.03     10.16 o 
  -9  15   5        5.56       14.33      8.82 o 
  -7  15   5      516.67      508.79     32.05 o 
  -5  15   5       53.43       54.67     10.87 o 
  -3  15   5        0.87       -6.71      6.71 o 
  -1  15   5       14.60        6.56      7.43 o 
   1  15   5      112.81      126.04     16.33 o 
   3  15   5       19.77       20.24     11.98 o 
   5  15   5       79.89       88.41     16.40 o 
   7  15   5        4.18       13.94      9.56 o 
   9  15   5       93.92       98.83     25.88 o 
 -14  16   5        0.14        2.16      9.32 o 
 -12  16   5      443.09      489.25     23.98 o 
 -10  16   5       23.72       10.22      9.32 o 
  -8  16   5        2.32       -3.65     10.23 o 
  -6  16   5       94.44       64.05     22.62 o 
  -4  16   5      471.71      518.56     24.76 o 
  -2  16   5      746.24      834.00     29.83 o 
   0  16   5       49.74       57.32     11.59 o 
   2  16   5      125.49      119.27     14.34 o 
   4  16   5        1.65       -1.07      8.82 o 
   6  16   5        0.19        3.64      8.82 o 
  -9  17   5      134.64      159.82     28.24 o 
  -7  17   5       23.75       32.49     10.97 o 
  -5  17   5      193.04      233.61     18.08 o 
  -3  17   5      173.40      205.28     17.88 o 
  -1  17   5      102.80      118.74     15.36 o 
   1  17   5      267.49      277.41     19.81 o 
 -32   0   6      149.07      161.41     18.30 o 
 -30   0   6      414.88      417.36     24.96 o 
 -28   0   6       84.32       39.13     18.83 o 
 -26   0   6      599.77      631.88     25.75 o 
 -24   0   6      154.60      132.99     17.65 o 
 -22   0   6      227.06      199.19     11.27 o 
 -20   0   6       23.54       29.45      9.71 o 
 -18   0   6      400.80      384.81     13.45 o 
 -16   0   6      754.92      779.40     17.56 o 
 -14   0   6     3242.15     3438.14     41.56 o 
 -12   0   6    10549.79    11410.57    105.90 o 
 -10   0   6     4699.56     4963.04     51.86 o 
  -8   0   6       54.04       37.97      7.13 o 
  -6   0   6     7256.78     7957.59     75.47 o 
  -4   0   6     5882.26     6121.84     60.61 o 
  -2   0   6      600.36      616.34     13.08 o 
   0   0   6      944.60      881.06     16.72 o 
   2   0   6     7953.37     8280.85     80.09 o 
   4   0   6     4842.38     5083.69     54.10 o 
   6   0   6     3366.65     3476.46     67.31 o 
   8   0   6      400.03      407.11     18.30 o 
  10   0   6      820.51      827.34     26.62 o 
  12   0   6       13.27       32.19     11.77 o 
  14   0   6      311.16      328.37     19.97 o 
  16   0   6      225.19      236.82     18.83 o 
  18   0   6      615.43      649.24     29.08 o 
  20   0   6        1.24       -0.54     10.72 o 
  22   0   6        3.83       -4.71     10.72 o 
 -33   1   6       64.48       54.21     13.08 o 
 -31   1   6       32.73       50.90     11.27 o 
 -29   1   6       58.44       57.11     10.19 o 
 -27   1   6      812.82      827.46     21.74 o 
 -25   1   6        0.82       -4.99      6.11 o 
 -23   1   6      585.30      515.59     15.57 o 
 -21   1   6      176.99      165.59      7.27 o 
 -19   1   6      201.97      183.10      7.30 o 
 -17   1   6      146.56      115.67      5.56 o 
 -15   1   6      512.67      511.09     12.45 o 
 -13   1   6     1121.48     1123.04     14.13 o 
 -11   1   6     8567.48     9409.22     62.68 o 
  -9   1   6     4324.53     4539.17     33.78 o 
  -7   1   6    14004.43    15676.89     97.13 o 
  -5   1   6      174.74      221.39      7.40 o 
  -3   1   6       62.05       77.76      4.37 o 
  -1   1   6     3505.55     3233.02     29.44 o 
   1   1   6     1870.82     1857.50     18.67 o 
   3   1   6      124.08      114.58      4.95 o 
   5   1   6     2907.58     3123.70     27.36 o 
   7   1   6     1935.10     1944.24     19.77 o 
   9   1   6      948.21     1010.97     20.00 o 
  11   1   6     1090.76     1118.10     22.36 o 
  13   1   6      615.67      621.15     17.33 o 
  15   1   6        5.91        5.52      6.12 o 
  17   1   6      142.51      143.27     11.13 o 
  19   1   6       69.78       45.81      9.07 o 
  21   1   6     1085.89     1039.05     32.61 o 
  23   1   6        5.41        0.99      8.49 o 
 -32   2   6        0.44       -5.49      9.51 o 
 -30   2   6       11.60       14.12      9.51 o 
 -28   2   6      360.58      370.20     24.03 o 
 -26   2   6      209.47      180.82     11.13 o 
 -24   2   6      463.14      462.38     15.23 o 
 -22   2   6       72.21       78.90      6.49 o 
 -20   2   6      642.44      651.69     12.72 o 
 -18   2   6      284.22      346.15     13.86 o 
 -16   2   6       71.44       50.09      4.70 o 
 -14   2   6     1919.48     1881.36     19.71 o 
 -12   2   6       38.52       35.01      3.42 o 
 -10   2   6      234.81      269.28      7.15 o 
  -8   2   6      356.69      349.49      6.60 o 
  -6   2   6    11473.07    12333.72     78.19 o 
  -4   2   6      206.39      229.79      5.56 o 
  -2   2   6      822.19      734.30     10.12 o 
   0   2   6       28.58       14.80      3.33 o 
   2   2   6      905.06      848.32     11.95 o 
   4   2   6      488.32      481.53      9.27 o 
   6   2   6      150.07      141.10      8.24 o 
   8   2   6      119.10      117.23      9.13 o 
  10   2   6       19.75       23.53      5.88 o 
  12   2   6     1287.57     1302.39     24.99 o 
  14   2   6        0.35       11.87      6.12 o 
  16   2   6      220.55      249.62     31.59 o 
  18   2   6        4.87        3.53      7.06 o 
  20   2   6       13.22       11.77      8.24 o 
  22   2   6       36.39       15.61      8.77 o 
 -31   3   6      127.66      144.83     19.08 o 
 -29   3   6        2.60        6.71      8.96 o 
 -27   3   6        0.25        0.00      8.15 o 
 -25   3   6      104.67      116.81     11.27 o 
 -23   3   6        1.42        0.43      4.75 o 
 -21   3   6      563.13      563.41     13.51 o 
 -19   3   6      632.57      613.58     14.65 o 
 -17   3   6      353.69      357.66      9.92 o 
 -15   3   6     1159.90     1169.10     15.15 o 
 -13   3   6       13.87       13.53      2.90 o 
 -11   3   6        1.16        2.88      4.21 o 
  -9   3   6      294.92      358.60      8.13 o 
  -7   3   6      569.35      751.02     11.90 o 
  -5   3   6      153.47      161.30      4.49 o 
  -3   3   6     3161.42     3326.01     26.87 o 
  -1   3   6      961.67     1156.50     14.85 o 
   1   3   6     3168.98     3600.99     29.67 o 
   3   3   6     3136.17     3282.90     28.55 o 
   5   3   6      415.55      415.92      8.93 o 
   7   3   6      243.70      261.49      7.26 o 
   9   3   6       67.99       67.91      7.06 o 
  11   3   6      874.59      883.20     20.28 o 
  13   3   6       20.32       22.14      6.39 o 
  15   3   6       11.77       -0.31      6.12 o 
  17   3   6      151.03      157.84     20.38 o 
  19   3   6     1120.14     1159.23     28.20 o 
  21   3   6      154.39      144.57     23.10 o 
  23   3   6       44.60       32.09     10.25 o 
 -32   4   6       29.19       14.12     14.07 o 
 -30   4   6        5.01        9.41     13.31 o 
 -28   4   6       50.87       51.77     13.31 o 
 -26   4   6        1.38       12.31     10.72 o 
 -24   4   6        0.57       -2.35      6.79 o 
 -22   4   6       22.22       25.07      6.91 o 
 -20   4   6     4247.14     4019.18     63.16 o 
 -18   4   6     5845.22     5695.05     45.85 o 
 -16   4   6     2745.11     2637.92     25.90 o 
 -14   4   6      177.03      194.83      6.40 o 
 -12   4   6      141.70      117.28      4.41 o 
 -10   4   6      348.60      306.44      8.13 o 
  -8   4   6       26.09       43.25      3.92 o 
  -6   4   6      616.45      544.25     16.64 o 
  -4   4   6        1.25        0.00      1.74 o 
  -2   4   6       83.69       83.34      4.38 o 
   0   4   6     5433.41     5799.53     42.72 o 
   2   4   6     1418.88     1566.91     17.72 o 
   4   4   6      910.64     1056.27     20.00 o 
   6   4   6      866.11      874.09     13.39 o 
   8   4   6     1093.76     1224.48     20.80 o 
  10   4   6     2065.29     2140.44     32.28 o 
  12   4   6       38.56       32.22     10.53 o 
  14   4   6     3510.26     3380.26     46.15 o 
  16   4   6     1391.64     1422.16     29.38 o 
  18   4   6      400.49      395.33     17.33 o 
  20   4   6        6.21        3.20      7.89 o 
  22   4   6        0.03        8.22      8.72 o 
 -31   5   6       60.46       73.14     23.53 o 
 -29   5   6       83.52       85.54     16.64 o 
 -27   5   6       89.29      106.81     15.74 o 
 -25   5   6      262.84      270.58     21.18 o 
 -23   5   6      497.82      454.48     18.32 o 
 -21   5   6        0.41        6.38      5.36 o 
 -19   5   6      250.86      231.14     11.35 o 
 -17   5   6       55.95       60.11      7.58 o 
 -15   5   6       41.37       40.07      4.99 o 
 -13   5   6     1336.38     1301.44     18.15 o 
 -11   5   6      428.39      335.39      8.74 o 
  -9   5   6      159.41      181.96      6.98 o 
  -7   5   6       16.73       16.02      3.04 o 
  -5   5   6      826.42      977.09     14.98 o 
  -3   5   6      657.48      722.10     10.87 o 
  -1   5   6     1130.88     1086.99     13.78 o 
   1   5   6     2627.62     2901.00     26.20 o 
   3   5   6        4.49       13.53      5.44 o 
   5   5   6       20.80       30.33      3.96 o 
   7   5   6       66.92       69.50      4.95 o 
   9   5   6        6.73        0.00      7.21 o 
  11   5   6      139.07      131.20      9.55 o 
  13   5   6     1522.66     1539.05     29.30 o 
  15   5   6     3905.57     3902.72     52.04 o 
  17   5   6      203.05      193.19     12.86 o 
  19   5   6      146.65      142.36     12.62 o 
  21   5   6        8.01       -0.82      8.11 o 
 -30   6   6       20.76       56.48     14.98 o 
 -28   6   6       18.00        3.92     12.40 o 
 -26   6   6      203.39      224.65     37.65 o 
 -24   6   6      359.05      326.63     21.63 o 
 -22   6   6      667.34      657.59     18.60 o 
 -20   6   6     1800.71     1827.03     30.52 o 
 -18   6   6     7292.83     7170.11     71.73 o 
 -16   6   6    23434.88    21726.88    172.36 o 
 -14   6   6     7418.78     6857.46     66.77 o 
 -12   6   6      585.27      530.14     15.62 o 
 -10   6   6     1677.37     1464.60     23.49 o 
  -8   6   6      879.83      839.01     17.33 o 
  -6   6   6      274.66      271.23      9.67 o 
  -4   6   6     1200.33     1143.16     20.04 o 
  -2   6   6      302.16      294.03      6.78 o 
   0   6   6      195.75      161.99      6.03 o 
   2   6   6     1637.38     1641.47     19.04 o 
   4   6   6       16.00       31.20      4.10 o 
   6   6   6      146.50      176.22      7.00 o 
   8   6   6       53.10       53.01      5.57 o 
  10   6   6     2239.23     2254.09     38.38 o 
  12   6   6     3502.62     3476.13     45.77 o 
  14   6   6     1022.58     1005.25     24.05 o 
  16   6   6     2022.64     1932.47     35.55 o 
  18   6   6     1094.99     1103.74     28.20 o 
  20   6   6       96.74       75.22     11.44 o 
  22   6   6       10.26        4.22      9.07 o 
 -29   7   6       10.73       12.86     18.83 o 
 -27   7   6       26.99       13.33     12.40 o 
 -25   7   6      387.70      366.77     24.96 o 
 -23   7   6      665.76      672.66     22.84 o 
 -21   7   6     1958.22     1980.13     37.70 o 
 -19   7   6     2146.00     2143.05     33.72 o 
 -17   7   6        1.33        6.92      5.51 o 
 -15   7   6      163.06      135.66      9.07 o 
 -13   7   6     8299.34     7676.27     73.81 o 
 -11   7   6     1741.31     1750.53     27.34 o 
  -9   7   6     1456.27     1342.38     22.92 o 
  -7   7   6        8.34       -0.34      3.99 o 
  -5   7   6       88.67       82.30      6.70 o 
  -3   7   6      138.35      146.13      8.49 o 
  -1   7   6     2551.69     2358.34     25.71 o 
   1   7   6     1190.04     1162.27     15.36 o 
   3   7   6      439.54      423.85      9.87 o 
   5   7   6      510.92      508.49     10.99 o 
   7   7   6     3708.50     3662.90     34.88 o 
   9   7   6     1681.17     1682.41     28.27 o 
  11   7   6      208.09      219.61     12.23 o 
  13   7   6      825.54      816.66     21.69 o 
  15   7   6      357.65      319.38     31.40 o 
  17   7   6        5.65       17.72      8.35 o 
  19   7   6      625.29      604.68     22.31 o 
  21   7   6       17.34       13.21      9.55 o 
 -28   8   6       96.36       85.74     17.41 o 
 -26   8   6      205.63      129.86     18.83 o 
 -24   8   6      957.48      922.53     36.61 o 
 -22   8   6        5.75       -1.05      6.16 o 
 -20   8   6      105.83      131.09     10.16 o 
 -18   8   6     1117.02     1132.12     24.05 o 
 -16   8   6        6.80       -0.97      5.51 o 
 -14   8   6      243.06      208.80     15.96 o 
 -12   8   6      278.68      258.57     16.30 o 
 -10   8   6     2149.37     1938.09     29.66 o 
  -8   8   6      709.24      747.22     20.74 o 
  -6   8   6        0.53        2.35      4.31 o 
  -4   8   6      123.49      133.79      8.49 o 
  -2   8   6     1312.77     1248.95     22.63 o 
   0   8   6       19.93        9.41      4.93 o 
   2   8   6     2939.07     2825.89     42.47 o 
   4   8   6      235.24      258.83     12.10 o 
   6   8   6     1258.77     1300.23     18.88 o 
   8   8   6        0.37       -3.51      4.34 o 
  10   8   6      236.84      244.10     12.14 o 
  12   8   6       94.81       91.29      9.30 o 
  14   8   6      444.74      455.37     22.42 o 
  16   8   6     1571.68     1617.12     32.85 o 
  18   8   6      406.20      376.52     18.14 o 
  20   8   6        0.05       -4.01      8.35 o 
 -27   9   6       28.17       41.18     14.98 o 
 -25   9   6      121.61      142.61     18.30 o 
 -23   9   6       17.01        3.30      8.10 o 
 -21   9   6     2072.89     1985.29     34.57 o 
 -19   9   6       17.14       21.18      7.14 o 
 -17   9   6      120.67      123.64      9.95 o 
 -15   9   6      334.02      322.13     20.31 o 
 -13   9   6     1759.51     1700.60     29.07 o 
 -11   9   6      274.76      253.42     11.77 o 
  -9   9   6       14.96       29.88      6.12 o 
  -7   9   6        2.03       -1.52      4.48 o 
  -5   9   6       20.63       45.44      6.70 o 
  -3   9   6      209.68      221.30     16.30 o 
  -1   9   6      677.51      696.89     17.59 o 
   1   9   6      454.67      424.80     13.80 o 
   3   9   6        5.98       18.87      5.70 o 
   5   9   6     2783.15     2801.32     38.09 o 
   7   9   6       33.84       25.33      5.74 o 
   9   9   6       46.14       56.74      9.32 o 
  11   9   6     2041.99     2090.23     61.42 o 
  13   9   6       61.17       39.04     10.35 o 
  15   9   6       25.31       14.24      8.11 o 
  17   9   6        5.85        6.51      8.35 o 
  19   9   6      168.37      155.96     13.63 o 
 -26  10   6      263.08      275.31     24.08 o 
 -24  10   6      554.26      504.47     29.95 o 
 -22  10   6        0.61        7.57      7.14 o 
 -20  10   6     1340.89     1375.22     37.08 o 
 -18  10   6        3.29       -5.36      5.36 o 
 -16  10   6       57.76       72.38      8.49 o 
 -14  10   6      497.20      467.65     16.15 o 
 -12  10   6        2.79        0.26      5.20 o 
 -10  10   6      226.98      211.39     11.13 o 
  -8  10   6      367.55      331.41     14.38 o 
  -6  10   6       41.20       33.15      6.12 o 
  -4  10   6        6.92        5.23      5.20 o 
  -2  10   6        4.13        2.72      4.93 o 
   0  10   6       12.04        6.54      5.77 o 
   2  10   6        5.58        3.92      5.20 o 
   4  10   6      379.93      444.14     15.49 o 
   6  10   6      412.08      370.69     20.74 o 
   8  10   6      480.82      451.17     18.92 o 
  10  10   6       28.69        8.33     14.12 o 
  12  10   6      106.13      106.83     13.08 o 
  14  10   6        0.01       -0.23      9.32 o 
  16  10   6        7.48        4.92     10.35 o 
  18  10   6      165.02      157.97     17.17 o 
 -25  11   6        0.08       12.94     13.31 o 
 -23  11   6        5.71        6.28     10.35 o 
 -21  11   6      125.06      132.01     11.68 o 
 -19  11   6       30.26       41.94      8.35 o 
 -17  11   6       40.65       31.41      7.58 o 
 -15  11   6       11.50       12.41      6.39 o 
 -13  11   6      307.85      284.91     13.49 o 
 -11  11   6        4.54       -5.51      5.51 o 
  -9  11   6      734.40      627.48     20.48 o 
  -7  11   6      758.15      651.59     18.14 o 
  -5  11   6      200.79      214.19     11.44 o 
  -3  11   6      199.77      178.34     10.85 o 
  -1  11   6      515.94      451.61     15.57 o 
   1  11   6      305.96      329.37     23.75 o 
   3  11   6        0.41       -1.06      6.11 o 
   5  11   6      138.48      128.20     10.52 o 
   7  11   6       33.34       44.88      7.99 o 
   9  11   6        0.27        3.64      9.04 o 
  11  11   6      407.33      455.38     26.62 o 
  13  11   6       17.87       16.47     16.47 o 
  15  11   6        3.85        0.00     13.31 o 
  17  11   6      183.16      183.33     22.42 o 
 -24  12   6      701.34      942.03    100.01 o 
 -22  12   6       30.82       31.07     10.19 o 
 -20  12   6       19.05       18.48      7.78 o 
 -18  12   6       72.79       79.54     10.16 o 
 -16  12   6        0.74       -5.70      5.70 o 
 -14  12   6      245.51      236.67     13.21 o 
 -12  12   6        0.74        1.72      7.32 o 
 -10  12   6      385.15      282.16     17.32 o 
  -8  12   6       13.21       10.16      6.39 o 
  -6  12   6       90.83       96.26      9.07 o 
  -4  12   6        7.32        4.79      8.15 o 
  -2  12   6      107.75       85.72     11.89 o 
   0  12   6      152.60      154.22     10.85 o 
   2  12   6      381.22      419.92     16.09 o 
   4  12   6       70.06       72.95      8.97 o 
   6  12   6       35.90       36.23      7.78 o 
   8  12   6      486.22      474.36     24.17 o 
  10  12   6       25.72       18.83     18.83 o 
  12  12   6        4.38       -4.37     11.30 o 
  14  12   6       76.22      105.89     25.88 o 
 -23  13   6       15.32       13.98     14.07 o 
 -21  13   6        4.90        2.35      7.58 o 
 -19  13   6       48.60       34.28      8.77 o 
 -17  13   6       20.74       21.04     10.87 o 
 -15  13   6      508.56      506.75     18.77 o 
 -13  13   6      183.51      142.18     11.44 o 
 -11  13   6      114.28       88.95     11.55 o 
  -9  13   6      123.11      102.77     10.16 o 
  -7  13   6        5.24        5.32      6.12 o 
  -5  13   6      189.59      176.03     11.68 o 
  -3  13   6      167.33      175.90     12.06 o 
  -1  13   6     1361.98     1360.86     28.77 o 
   1  13   6     1384.53     1424.90     29.63 o 
   3  13   6       32.09       21.27      7.58 o 
   5  13   6       13.87        7.04      9.17 o 
   7  13   6        7.62        3.19      7.14 o 
   9  13   6      323.95      324.77     31.77 o 
  11  13   6       15.46       10.59     13.00 o 
 -20  14   6        3.14        3.11      8.53 o 
 -18  14   6        9.01       -0.23      9.17 o 
 -16  14   6      658.68      731.38     23.49 o 
 -14  14   6      354.16      318.08     20.04 o 
 -12  14   6        0.27       -0.73      6.57 o 
 -10  14   6       76.49       75.01      9.67 o 
  -8  14   6       11.99       -5.88      5.88 o 
  -6  14   6      734.68      691.97     21.40 o 
  -4  14   6      713.53      787.88     22.48 o 
  -2  14   6     1002.03     1027.86     31.17 o 
   0  14   6      170.32      155.52     12.03 o 
   2  14   6      302.36      352.59     16.09 o 
   4  14   6      216.86      196.47     12.86 o 
   6  14   6        7.25       25.03      8.82 o 
   8  14   6        8.02       16.47     21.18 o 
  10  14   6       11.40       11.77     21.18 o 
 -17  15   6       12.70       12.00      8.77 o 
 -15  15   6       18.82        8.99      8.35 o 
 -13  15   6       10.49        7.57      7.92 o 
 -11  15   6        4.19       14.21      7.58 o 
  -9  15   6       12.46       17.20      8.11 o 
  -7  15   6       47.41       50.66      9.41 o 
  -5  15   6      165.56      192.90     18.00 o 
  -3  15   6      408.58      367.89     25.75 o 
  -1  15   6       47.09       58.57     11.72 o 
   1  15   6       90.27       84.05     12.63 o 
   3  15   6       32.90       42.27     10.97 o 
   5  15   6       23.60       32.70      9.93 o 
   7  15   6        0.02        6.59     11.75 o 
 -14  16   6      327.57      351.54     21.65 o 
 -12  16   6       69.44       65.35     13.08 o 
 -10  16   6      207.15      221.86     17.89 o 
  -8  16   6        0.03       10.59     10.26 o 
  -6  16   6      179.16      187.76     17.87 o 
  -4  16   6       44.88       41.46     16.30 o 
  -2  16   6      251.32      280.19     19.34 o 
   0  16   6      472.06      533.80     72.02 o 
   2  16   6        2.93       12.79      9.91 o 
   4  16   6       47.91       54.91     11.84 o 
  -5  17   6        2.39       -1.76      9.03 o 
  -3  17   6       37.28       61.26     21.18 o 
 -33   1   7       47.61       50.78     18.83 o 
 -31   1   7       61.20       55.04     12.23 o 
 -29   1   7       95.85       79.33     11.72 o 
 -27   1   7       80.38       77.60     10.87 o 
 -25   1   7      741.44      734.07     26.15 o 
 -23   1   7      135.77       99.79      6.86 o 
 -21   1   7      458.42      486.09     11.63 o 
 -19   1   7      357.89      319.90      9.38 o 
 -17   1   7       70.84       73.10      6.69 o 
 -15   1   7      274.70      294.66      8.05 o 
 -13   1   7      337.04      297.17      9.22 o 
 -11   1   7      258.91      322.09      7.47 o 
  -9   1   7     1561.02     1734.40     17.73 o 
  -7   1   7     8764.97     9670.86     64.25 o 
  -5   1   7       17.74        7.96      2.62 o 
  -3   1   7     1178.29     1308.47     15.27 o 
  -1   1   7        5.86        5.10      2.88 o 
   1   1   7      208.66      221.63      6.86 o 
   3   1   7       55.17       66.29      4.41 o 
   5   1   7     1362.15     1511.57     17.75 o 
   7   1   7      824.69      819.01     18.21 o 
   9   1   7     1237.66     1284.02     23.81 o 
  11   1   7     1491.53     1471.48     38.72 o 
  13   1   7        0.10       -1.76      5.88 o 
  15   1   7        0.09       -2.46      6.12 o 
  17   1   7       29.91       33.40      8.49 o 
  19   1   7        2.91        8.19      7.89 o 
  21   1   7        4.52        1.76      8.24 o 
 -32   2   7        8.60        3.14     10.44 o 
 -30   2   7      203.75      209.37     16.19 o 
 -28   2   7     1875.08     1774.29     65.89 o 
 -26   2   7      172.94      184.67     27.47 o 
 -24   2   7      867.12      770.96     19.64 o 
 -22   2   7     1211.76     1140.77     17.75 o 
 -20   2   7      220.39      215.62      8.42 o 
 -18   2   7        1.59        0.74      3.72 o 
 -16   2   7      251.81      219.11      7.18 o 
 -14   2   7      318.31      299.89     13.84 o 
 -12   2   7       22.60        8.43      2.80 o 
 -10   2   7     1700.25     1869.27     18.36 o 
  -8   2   7      919.63      998.90     12.10 o 
  -6   2   7      935.33     1070.88     12.80 o 
  -4   2   7     4858.05     5064.41     42.09 o 
  -2   2   7      365.44      341.62      7.62 o 
   0   2   7     1631.47     1741.65     18.78 o 
   2   2   7      845.85      902.61     14.88 o 
   4   2   7     2227.50     2318.74     23.65 o 
   6   2   7     2022.19     2114.18     22.37 o 
   8   2   7     2586.49     2689.90     36.14 o 
  10   2   7      221.06      225.39     11.13 o 
  12   2   7       44.33       41.73      8.49 o 
  14   2   7       41.63       44.95      7.89 o 
  16   2   7       83.22       77.85     13.59 o 
  18   2   7      215.74      215.86     14.61 o 
  20   2   7       49.10       50.73     10.16 o 
  22   2   7      355.18      366.71     33.63 o 
 -31   3   7        0.74        9.57     12.40 o 
 -29   3   7      145.20      147.91     17.41 o 
 -27   3   7       64.98       86.17     12.41 o 
 -25   3   7       64.92       51.65     12.91 o 
 -23   3   7       21.54       11.68      5.43 o 
 -21   3   7      215.38      199.80     10.38 o 
 -19   3   7       71.27       56.41      7.52 o 
 -17   3   7     2117.60     2039.90     22.17 o 
 -15   3   7       16.60       12.28      3.72 o 
 -13   3   7      416.06      419.27      8.15 o 
 -11   3   7       76.08      141.87      6.21 o 
  -9   3   7     2543.88     2550.18     26.32 o 
  -7   3   7     6558.51     7172.72     62.57 o 
  -5   3   7     1685.55     1953.50     18.83 o 
  -3   3   7     4932.95     5190.56     73.14 o 
  -1   3   7     5335.08     5479.05     45.50 o 
   1   3   7       79.98       67.73      4.33 o 
   3   3   7     1348.82     1290.81     16.53 o 
   5   3   7     1295.31     1274.31     20.00 o 
   7   3   7       34.01       42.80      5.13 o 
   9   3   7        0.09       -4.71      4.71 o 
  11   3   7       17.97        6.47      5.88 o 
  13   3   7      462.48      445.14     16.47 o 
  15   3   7        5.13        7.06      7.47 o 
  17   3   7     1743.96     1845.01     35.84 o 
  19   3   7     1389.12     1501.61     33.82 o 
  21   3   7      304.76      294.11     17.59 o 
 -32   4   7        1.66       29.90     14.07 o 
 -30   4   7        5.98        0.00     16.47 o 
 -28   4   7      272.66      254.16     21.63 o 
 -26   4   7      227.84      156.15     17.41 o 
 -24   4   7        4.80        1.25      5.70 o 
 -22   4   7      169.37      137.58      9.48 o 
 -20   4   7     1233.43     1181.79     21.27 o 
 -18   4   7      108.86      119.27      7.39 o 
 -16   4   7     5179.92     4961.17     45.85 o 
 -14   4   7     3337.83     3279.40     44.67 o 
 -12   4   7     1550.49     1387.29     19.22 o 
 -10   4   7      441.55      434.91     11.67 o 
  -8   4   7      254.91      282.43     11.53 o 
  -6   4   7      205.11      213.77      7.03 o 
  -4   4   7      676.53      643.65     10.96 o 
  -2   4   7     5570.39     5852.06     60.03 o 
   0   4   7       64.54       66.61      4.84 o 
   2   4   7      657.26      647.60     16.49 o 
   4   4   7      315.06      321.38      8.73 o 
   6   4   7       60.96       60.01      4.61 o 
   8   4   7      145.84      139.63      9.07 o 
  10   4   7      489.52      519.53     15.85 o 
  12   4   7     1062.64     1036.31     24.87 o 
  14   4   7       22.03       17.06      7.06 o 
  16   4   7     3024.60     3049.18     46.74 o 
  18   4   7      311.69      327.31     16.74 o 
  20   4   7       35.11       31.87     12.91 o 
 -31   5   7      284.46      361.57     55.30 o 
 -29   5   7      251.33      254.20     21.63 o 
 -27   5   7       40.20       35.14     12.40 o 
 -25   5   7      249.37      241.85     19.08 o 
 -23   5   7      244.94      237.90     12.31 o 
 -21   5   7      559.72      545.90     16.63 o 
 -19   5   7      742.13      736.48     24.12 o 
 -17   5   7      129.48      130.00     13.41 o 
 -15   5   7     7980.21     7403.28     70.86 o 
 -13   5   7      552.82      547.71     15.96 o 
 -11   5   7       15.66       24.22      5.51 o 
  -9   5   7      847.28      788.45     16.74 o 
  -7   5   7        7.38       -1.34      2.93 o 
  -5   5   7      116.94      119.46      6.88 o 
  -3   5   7       59.37       57.82      4.62 o 
  -1   5   7      233.13      295.30      7.63 o 
   1   5   7      354.45      326.65      8.28 o 
   3   5   7      346.16      340.42     11.87 o 
   5   5   7      557.82      573.27     11.68 o 
   7   5   7      265.72      292.98     10.08 o 
   9   5   7       87.55      102.14      8.49 o 
  11   5   7      137.70      136.11     13.59 o 
  13   5   7      641.19      663.77     19.64 o 
  15   5   7      848.19      792.22     22.31 o 
  17   5   7        0.81        4.71      7.58 o 
  19   5   7      281.58      294.48     27.08 o 
  21   5   7       93.69       80.08     12.54 o 
 -30   6   7        0.15        1.18     11.65 o 
 -28   6   7       80.83       81.12     16.64 o 
 -26   6   7        3.13       -8.77      9.04 o 
 -24   6   7       42.69       31.46      8.98 o 
 -22   6   7      638.85      611.80     18.46 o 
 -20   6   7     1621.09     1625.47     29.38 o 
 -18   6   7      200.41      190.60     11.13 o 
 -16   6   7     3564.31     3444.66     43.23 o 
 -14   6   7    16716.12    15814.30    131.47 o 
 -12   6   7        1.49        1.86      4.93 o 
 -10   6   7       67.42       75.49      7.06 o 
  -8   6   7     1427.71     1345.59     23.99 o 
  -6   6   7      646.80      562.18     20.04 o 
  -4   6   7      334.28      344.44     11.77 o 
  -2   6   7       69.05      107.48     14.83 o 
   0   6   7      240.71      247.89      9.26 o 
   2   6   7      714.68      691.90     12.09 o 
   4   6   7      200.77      230.75      7.86 o 
   6   6   7      392.24      384.69     10.23 o 
   8   6   7       13.31       10.44      6.12 o 
  10   6   7       67.58       63.22      8.49 o 
  12   6   7      977.65      975.78     25.13 o 
  14   6   7       24.84       11.97      7.47 o 
  16   6   7        0.82       11.92      8.49 o 
  18   6   7      594.26      593.19     21.94 o 
  20   6   7      138.33      155.80     19.70 o 
 -29   7   7       50.27       50.71     30.59 o 
 -27   7   7        1.66       -0.91     11.77 o 
 -25   7   7       82.82       56.64     16.47 o 
 -23   7   7       26.78       24.66      9.85 o 
 -21   7   7        0.05        5.16      6.28 o 
 -19   7   7     2532.01     2443.58     40.02 o 
 -17   7   7     6128.05     5817.55     63.24 o 
 -15   7   7     1609.83     1500.80     27.06 o 
 -13   7   7      260.61      264.52     12.03 o 
 -11   7   7        0.00       -2.35      4.71 o 
  -9   7   7      903.05      824.96     18.51 o 
  -7   7   7       10.18        6.94      4.93 o 
  -5   7   7        0.55        5.24      4.48 o 
  -3   7   7       44.34       64.68      6.70 o 
  -1   7   7       27.75       18.83      5.51 o 
   1   7   7      244.18      202.03     17.32 o 
   3   7   7      430.38      457.34     10.70 o 
   5   7   7      178.30      186.37      7.76 o 
   7   7   7       81.32       65.63      7.03 o 
   9   7   7     1712.16     1742.58     29.71 o 
  11   7   7      751.34      839.79     21.65 o 
  13   7   7       45.80       55.63      9.41 o 
  15   7   7     3136.44     3165.68     48.13 o 
  17   7   7        4.28       13.88      8.77 o 
  19   7   7      348.20      356.16     18.77 o 
 -28   8   7      442.54      454.21     29.95 o 
 -26   8   7      505.82      461.23     28.29 o 
 -24   8   7       56.90       49.82     10.70 o 
 -22   8   7        1.45       -3.41      6.57 o 
 -20   8   7      699.76      703.11     20.28 o 
 -18   8   7     2557.75     2397.33     36.73 o 
 -16   8   7       84.72       88.08      8.77 o 
 -14   8   7     1566.26     1386.59     25.84 o 
 -12   8   7     2851.24     2549.32     47.55 o 
 -10   8   7     6152.90     5545.15     59.10 o 
  -8   8   7      435.70      368.84     13.49 o 
  -6   8   7      333.22      253.14     14.61 o 
  -4   8   7      951.82      868.72     24.45 o 
  -2   8   7        1.20       -4.13      4.13 o 
   0   8   7        0.11        0.50      4.93 o 
   2   8   7      463.30      438.08     14.31 o 
   4   8   7       27.38       16.47      5.88 o 
   6   8   7      117.39      108.17      8.97 o 
   8   8   7      356.60      419.47     17.97 o 
  10   8   7      282.79      266.47     13.40 o 
  12   8   7      536.75      560.32     18.87 o 
  14   8   7      167.10      146.13     12.21 o 
  16   8   7        1.91        2.30      8.11 o 
  18   8   7        0.09        3.10      9.85 o 
 -27   9   7        4.37        9.41     13.31 o 
 -25   9   7       26.89       26.33     24.71 o 
 -23   9   7     1147.98     1128.35     27.18 o 
 -21   9   7      463.07      471.20     17.86 o 
 -19   9   7      252.83      259.04     13.49 o 
 -17   9   7       14.32       14.44      6.39 o 
 -15   9   7        5.75        5.88      5.54 o 
 -13   9   7      978.60      986.10     31.59 o 
 -11   9   7      642.12      534.76     16.47 o 
  -9   9   7     1311.06     1153.36     24.10 o 
  -7   9   7       35.24       14.80      8.69 o 
  -5   9   7     1766.21     1421.71     26.16 o 
  -3   9   7      592.83      496.69     15.62 o 
  -1   9   7       89.34       64.86      7.31 o 
   1   9   7        0.63       -0.52      5.20 o 
   3   9   7      511.66      463.64     15.16 o 
   5   9   7      514.64      532.11     19.36 o 
   7   9   7       87.50       70.58      9.69 o 
   9   9   7        0.78        7.06      9.98 o 
  11   9   7       10.62       31.38     12.40 o 
  13   9   7        0.28       -3.98     10.72 o 
  15   9   7        0.18       -1.42      9.32 o 
  17   9   7       24.80       20.43     11.72 o 
 -26  10   7       86.79       87.32     18.30 o 
 -24  10   7     1927.57     2076.03     44.92 o 
 -22  10   7      207.51      234.89     14.05 o 
 -20  10   7      161.98      119.58     10.74 o 
 -18  10   7       43.41       36.29      7.58 o 
 -16  10   7      673.37      669.84     23.54 o 
 -14  10   7      149.97      144.66     12.91 o 
 -12  10   7     1446.22     1188.08     24.99 o 
 -10  10   7       58.97       54.02      8.24 o 
  -8  10   7       60.55       47.68      8.99 o 
  -6  10   7     3461.84     2850.71     39.95 o 
  -4  10   7       72.00       83.76      8.49 o 
  -2  10   7      142.95      140.42      9.67 o 
   0  10   7       15.77        5.07      5.36 o 
   2  10   7      244.90      214.48     11.68 o 
   4  10   7       28.11       34.40      7.14 o 
   6  10   7      541.59      534.68     26.19 o 
   8  10   7      232.87      247.53     20.00 o 
  10  10   7       51.91       38.83     13.31 o 
  12  10   7        4.13       16.47     18.83 o 
  14  10   7       12.92        8.09     20.00 o 
  16  10   7      114.35      102.48     18.30 o 
 -25  11   7      457.74      544.42     32.41 o 
 -23  11   7       62.15       85.68     10.74 o 
 -21  11   7      109.41      158.35     12.36 o 
 -19  11   7      986.59     1064.59     26.75 o 
 -17  11   7       15.50       19.19      8.26 o 
 -15  11   7       53.11       31.20      7.31 o 
 -13  11   7      243.77      239.24     12.94 o 
 -11  11   7      361.76      296.25     14.05 o 
  -9  11   7     1036.46      981.22     23.22 o 
  -7  11   7      254.09      252.94     12.62 o 
  -5  11   7       16.55       15.91      6.70 o 
  -3  11   7       49.44       39.37      7.58 o 
  -1  11   7      346.30      342.13     14.39 o 
   1  11   7       88.57       73.39      8.35 o 
   3  11   7      820.72      802.78     21.36 o 
   5  11   7      629.63      684.58     19.86 o 
   7  11   7       29.05       29.60      8.98 o 
   9  11   7       25.07       25.88     11.77 o 
  11  11   7      140.89      143.66     25.88 o 
  13  11   7       92.34      115.60     18.30 o 
  15  11   7        3.12       13.98     14.07 o 
 -24  12   7      180.00      211.70     26.05 o 
 -22  12   7       40.66       58.52     12.23 o 
 -20  12   7       22.73       28.36      8.97 o 
 -18  12   7      649.04      754.81     23.18 o 
 -16  12   7      721.82      768.78     23.98 o 
 -14  12   7        2.41        8.56      6.39 o 
 -12  12   7      548.32      504.56     17.86 o 
 -10  12   7      698.70      596.28     21.81 o 
  -8  12   7       83.00       56.53      8.24 o 
  -6  12   7       15.86        5.56      6.39 o 
  -4  12   7        7.03       12.84      8.15 o 
  -2  12   7       20.46       16.90      6.39 o 
   0  12   7        0.28       -1.45      6.28 o 
   2  12   7      207.99      202.66     12.31 o 
   4  12   7       92.51       73.31     14.61 o 
   6  12   7      406.04      435.79     23.40 o 
   8  12   7     1297.27     1334.25     65.89 o 
  10  12   7      159.22      150.60     28.24 o 
  12  12   7       11.33        9.41     18.83 o 
 -21  13   7        8.62        0.70      8.27 o 
 -19  13   7       39.40       16.25      8.35 o 
 -17  13   7       25.10       26.58      9.51 o 
 -15  13   7      230.52      207.79     13.73 o 
 -13  13   7        9.98       22.45      7.58 o 
 -11  13   7      216.29      213.77     13.49 o 
  -9  13   7      178.03      150.98     11.89 o 
  -7  13   7      246.83      233.11     13.49 o 
  -5  13   7        1.47       -2.25      5.92 o 
  -3  13   7      342.12      300.89     14.67 o 
  -1  13   7        9.36       -5.70      5.70 o 
   1  13   7       72.35       72.76      9.79 o 
   3  13   7       30.30       26.61      7.78 o 
   5  13   7      116.11      112.34     13.93 o 
   7  13   7       34.32       19.27     24.71 o 
   9  13   7        6.70        7.84     12.40 o 
  11  13   7       69.75       68.54     17.41 o 
 -20  14   7      378.25      516.02     21.93 o 
 -18  14   7      119.15      110.94     12.54 o 
 -16  14   7       17.80        7.27      7.40 o 
 -14  14   7      196.02      213.99     14.61 o 
 -12  14   7        0.41       -2.11      7.14 o 
 -10  14   7      221.06      208.71     15.75 o 
  -8  14   7        3.95       -3.96      6.39 o 
  -6  14   7       71.39       63.87      9.41 o 
  -4  14   7      385.49      417.39     17.59 o 
  -2  14   7      254.27      290.60     15.62 o 
   0  14   7       81.62       82.82     10.49 o 
   2  14   7      107.51      148.90     16.98 o 
   4  14   7      410.66      466.25     19.00 o 
   6  14   7      107.26       91.53     15.47 o 
   8  14   7       34.98       61.18     25.88 o 
 -17  15   7      124.89      131.50     13.43 o 
 -15  15   7       70.44       82.98     11.68 o 
 -13  15   7        0.43        6.57      7.78 o 
 -11  15   7       44.76       55.51      9.95 o 
  -9  15   7       57.19       55.07     10.87 o 
  -7  15   7      164.70      151.04     13.59 o 
  -5  15   7       26.44       44.81      9.20 o 
  -3  15   7       22.31       36.53      8.97 o 
  -1  15   7      397.85      478.56     19.28 o 
   1  15   7      265.36      310.84     34.44 o 
   3  15   7      231.67      251.98     18.08 o 
   5  15   7      496.87      482.33     23.52 o 
 -12  16   7       95.55       95.50     12.54 o 
 -10  16   7        8.23        5.32      9.91 o 
  -8  16   7        7.17       13.71      9.91 o 
  -6  16   7        8.53        1.91      9.56 o 
  -4  16   7      264.43      307.88     29.86 o 
  -2  16   7       37.93       35.27     11.18 o 
   0  16   7      183.05      215.55     18.08 o 
   2  16   7      295.78      381.21     35.30 o 
 -32   0   8       34.12        0.00     16.47 o 
 -30   0   8       11.74        9.41     16.47 o 
 -28   0   8      113.18       75.30     21.18 o 
 -26   0   8      197.01      199.22     17.65 o 
 -24   0   8     9471.71     8359.51    111.80 o 
 -22   0   8       77.84      106.59      9.91 o 
 -20   0   8     3805.95     3176.37     44.71 o 
 -18   0   8     1463.89     1030.38     22.45 o 
 -16   0   8       55.90       43.49      6.23 o 
 -14   0   8       81.62      128.11      9.74 o 
 -12   0   8     2051.14     1850.00     28.27 o 
 -10   0   8       69.60       73.16      6.23 o 
  -8   0   8      241.37      261.61     10.35 o 
  -6   0   8      428.91      473.75     13.45 o 
  -4   0   8      745.85      765.68     16.60 o 
  -2   0   8       14.60        6.85      6.15 o 
   0   0   8     1661.52     1678.55     33.15 o 
   2   0   8     1979.90     1863.29     43.16 o 
   4   0   8      890.18      991.23     20.77 o 
   6   0   8        4.42       -7.06      7.06 o 
   8   0   8     2281.44     2357.49     49.07 o 
  10   0   8        6.09       16.04      9.04 o 
  12   0   8     1514.55     1475.46     41.60 o 
  14   0   8       14.76       14.12      9.98 o 
  16   0   8      133.68      131.82     16.64 o 
  18   0   8       66.15       52.60     14.07 o 
  20   0   8      237.67      249.78     24.08 o 
 -33   1   8      174.17      198.11     21.63 o 
 -31   1   8        9.32        3.53     11.65 o 
 -29   1   8      195.20      168.48     15.31 o 
 -27   1   8      101.36       99.68     11.72 o 
 -25   1   8      144.88      139.43     11.71 o 
 -23   1   8       82.58       82.70      8.44 o 
 -21   1   8       33.25       23.04      4.70 o 
 -19   1   8      375.39      332.23      9.51 o 
 -17   1   8       11.13       16.25      3.94 o 
 -15   1   8      758.19      661.53     11.72 o 
 -13   1   8     3402.97     3316.11     29.34 o 
 -11   1   8      395.63      446.25     12.80 o 
  -9   1   8       33.83       47.27      4.56 o 
  -7   1   8       48.67       54.37      3.94 o 
  -5   1   8      929.28      830.14     14.73 o 
  -3   1   8      838.91      964.59     13.71 o 
  -1   1   8      127.41      114.48      6.67 o 
   1   1   8       79.84       90.45      5.07 o 
   3   1   8     1030.03      986.91     14.54 o 
   5   1   8      449.89      485.83     10.38 o 
   7   1   8      119.29      136.63      9.41 o 
   9   1   8      963.85      995.97     22.04 o 
  11   1   8      242.10      247.78     19.22 o 
  13   1   8        3.19       -1.49      5.36 o 
  15   1   8        5.71        3.14      7.31 o 
  17   1   8        7.40       13.30      7.58 o 
  19   1   8        0.53        2.58      8.49 o 
 -32   2   8      112.55      105.89     25.88 o 
 -30   2   8       27.28       30.12     12.40 o 
 -28   2   8        6.65        5.89      7.92 o 
 -26   2   8       86.51       75.05      8.77 o 
 -24   2   8       88.20       80.50      7.72 o 
 -22   2   8       40.71       37.87      8.07 o 
 -20   2   8      249.70      243.00      9.85 o 
 -18   2   8      269.28      256.62      9.85 o 
 -16   2   8      380.52      412.76     11.29 o 
 -14   2   8      398.26      418.26     12.72 o 
 -12   2   8     1761.00     1449.95     16.89 o 
 -10   2   8      193.03      153.10      7.56 o 
  -8   2   8     1783.15     1935.60     19.63 o 
  -6   2   8        0.99        0.75      2.70 o 
  -4   2   8      832.26      868.14     13.86 o 
  -2   2   8      750.19      849.56     13.03 o 
   0   2   8     1972.21     1849.66     20.86 o 
   2   2   8       13.12       19.33      3.82 o 
   4   2   8      511.29      545.67     11.19 o 
   6   2   8      245.09      245.56     10.85 o 
   8   2   8      246.33      255.11     11.77 o 
  10   2   8        6.30       12.35      5.88 o 
  12   2   8       82.91       79.46     11.21 o 
  14   2   8      293.98      319.78     15.30 o 
  16   2   8       12.70       15.79      8.49 o 
  18   2   8      138.70      140.28     13.49 o 
  20   2   8      549.62      571.27     22.92 o 
 -31   3   8       12.17       -1.68     11.77 o 
 -29   3   8      118.94      111.40     16.64 o 
 -27   3   8      311.08      265.68     29.41 o 
 -25   3   8      422.70      405.76     16.01 o 
 -23   3   8        6.47        4.87      5.43 o 
 -21   3   8       77.12       73.50      6.68 o 
 -19   3   8      907.63      767.42     16.10 o 
 -17   3   8       28.01       24.82      6.95 o 
 -15   3   8      419.35      401.93     11.81 o 
 -13   3   8      364.91      346.48      9.92 o 
 -11   3   8     1793.90     1762.36     22.04 o 
  -9   3   8      799.54      719.13     13.34 o 
  -7   3   8      544.56      488.12     11.04 o 
  -5   3   8       10.47       22.97      4.56 o 
  -3   3   8     4911.08     5219.54     40.89 o 
  -1   3   8       21.13       33.69      4.55 o 
   1   3   8       42.57       38.55      4.24 o 
   3   3   8      160.82      164.67      6.79 o 
   5   3   8       37.41       52.40      5.48 o 
   7   3   8       45.57       51.66     11.21 o 
   9   3   8      367.31      371.82     13.93 o 
  11   3   8       39.45       49.11      8.49 o 
  13   3   8      680.24      665.22     28.74 o 
  15   3   8      389.93      369.75     17.03 o 
  17   3   8      808.98      856.32     29.42 o 
  19   3   8      121.00      124.74     13.59 o 
 -32   4   8        3.65       13.43     14.07 o 
 -30   4   8      193.09      218.56     21.63 o 
 -28   4   8       47.68       32.79     12.40 o 
 -26   4   8       11.05       -0.37     11.56 o 
 -24   4   8      203.28      182.60     12.63 o 
 -22   4   8      729.32      719.88     19.28 o 
 -20   4   8      164.92      147.90      9.95 o 
 -18   4   8      213.51      199.12     10.49 o 
 -16   4   8       35.21       27.88      6.12 o 
 -14   4   8     1371.44     1332.07     22.00 o 
 -12   4   8      345.48      328.91     10.67 o 
 -10   4   8      258.22      262.14     12.16 o 
  -8   4   8     2904.21     2884.27     33.28 o 
  -6   4   8       23.15       17.80      3.92 o 
  -4   4   8        0.05       -1.81      5.09 o 
  -2   4   8      960.92     1012.35     14.48 o 
   0   4   8      991.53      972.43     17.28 o 
   2   4   8      186.59      197.48      7.54 o 
   4   4   8      585.26      593.19     11.77 o 
   6   4   8       44.49       37.90      5.82 o 
   8   4   8        6.34        7.65      5.88 o 
  10   4   8       11.44       11.18      5.88 o 
  12   4   8       58.92       53.61      8.77 o 
  14   4   8       22.83       24.28      8.11 o 
  16   4   8      158.36      165.04     13.25 o 
  18   4   8      119.01      123.57     13.49 o 
 -31   5   8      356.74      354.39     45.89 o 
 -29   5   8      119.20      108.17     17.41 o 
 -27   5   8      134.35      121.24     30.59 o 
 -25   5   8      219.17      246.35     14.39 o 
 -23   5   8       57.24       63.98      8.49 o 
 -21   5   8       55.93       48.77      7.78 o 
 -19   5   8      302.55      287.84     13.93 o 
 -17   5   8     3577.71     3468.34     67.93 o 
 -15   5   8      114.25       99.33      8.77 o 
 -13   5   8    26899.46    25029.76    281.57 o 
 -11   5   8     1130.63     1073.49     21.13 o 
  -9   5   8       97.68      107.91      7.89 o 
  -7   5   8       11.15        6.19      4.93 o 
  -5   5   8     2266.46     2201.27     30.56 o 
  -3   5   8      803.15      817.02     14.73 o 
  -1   5   8        0.92        0.14      3.68 o 
   1   5   8      573.43      558.65     11.33 o 
   3   5   8       89.20       59.84      5.16 o 
   5   5   8      374.63      358.03      9.92 o 
   7   5   8      197.36      219.52     11.35 o 
   9   5   8        0.61       -1.33      6.12 o 
  11   5   8       76.86       87.68      9.30 o 
  13   5   8     2260.13     2339.94     39.27 o 
  15   5   8      950.16      996.15     26.45 o 
  17   5   8       92.37       80.68     11.68 o 
  19   5   8     1379.23     1436.59     42.11 o 
 -30   6   8      229.45      231.62     48.24 o 
 -28   6   8       38.72       36.54     18.83 o 
 -26   6   8       49.49       27.01      9.32 o 
 -24   6   8      712.70      742.41     21.13 o 
 -22   6   8      396.49      358.59     14.91 o 
 -20   6   8      353.78      339.45     14.31 o 
 -18   6   8     2198.48     2108.71     33.23 o 
 -16   6   8      372.38      355.17     13.80 o 
 -14   6   8      604.14      638.77     21.74 o 
 -12   6   8      684.77      587.01     16.47 o 
 -10   6   8      121.79      112.35      8.24 o 
  -8   6   8      411.25      404.69     13.21 o 
  -6   6   8       20.61       20.62      5.51 o 
  -4   6   8      125.97       85.47      7.31 o 
  -2   6   8      315.57      238.28     10.59 o 
   0   6   8      705.83      637.42     15.28 o 
   2   6   8        9.02        0.34      3.78 o 
   4   6   8      169.88      198.70      7.86 o 
   6   6   8       33.91       30.80      8.21 o 
   8   6   8      429.33      470.28     18.68 o 
  10   6   8     1550.97     1568.79     30.18 o 
  12   6   8      192.18      237.33     13.34 o 
  14   6   8      418.20      422.14     17.75 o 
  16   6   8      726.30      758.55     25.81 o 
  18   6   8      464.74      467.43     20.57 o 
 -29   7   8        2.31       -7.06     11.65 o 
 -27   7   8       80.58      123.31     17.41 o 
 -25   7   8       15.60       25.04      8.11 o 
 -23   7   8       95.99       87.48     14.83 o 
 -21   7   8      100.11      107.44     12.23 o 
 -19   7   8      547.39      527.01     17.35 o 
 -17   7   8     1557.71     1513.55     27.93 o 
 -15   7   8      189.98      173.09     10.59 o 
 -13   7   8     5921.27     5847.98     62.65 o 
 -11   7   8     1279.77     1165.10     23.53 o 
  -9   7   8        3.45        4.71      5.51 o 
  -7   7   8      155.14      104.55      8.49 o 
  -5   7   8      290.68      363.48     13.25 o 
  -3   7   8       92.75       66.59      7.31 o 
  -1   7   8       43.73       73.11      7.31 o 
   1   7   8       13.89       18.42      6.12 o 
   3   7   8       18.78       17.77      5.70 o 
   5   7   8     1187.10     1175.48     20.58 o 
   7   7   8       85.94       76.71      9.69 o 
   9   7   8      145.28      146.75     11.13 o 
  11   7   8      273.61      265.03     16.64 o 
  13   7   8      260.39      247.65     14.39 o 
  15   7   8      729.00      731.02     23.76 o 
  17   7   8      117.09      129.77     15.96 o 
 -28   8   8       49.62       52.34     18.83 o 
 -26   8   8        9.74       11.61     12.40 o 
 -24   8   8       52.56       73.08     10.87 o 
 -22   8   8       26.92       30.45      8.11 o 
 -20   8   8      890.77      808.49     21.74 o 
 -18   8   8     1358.70     1336.25     27.63 o 
 -16   8   8     2173.61     2044.66     33.52 o 
 -14   8   8      213.96      203.02     14.27 o 
 -12   8   8     5504.83     5091.61     77.44 o 
 -10   8   8    15104.65    14480.46    152.84 o 
  -8   8   8     2814.83     2423.67     35.87 o 
  -6   8   8      757.99      685.43     18.00 o 
  -4   8   8       73.64      104.84      9.07 o 
  -2   8   8     1487.64     1205.50     32.12 o 
   0   8   8      169.32      190.48     16.30 o 
   2   8   8        1.25        0.52      5.20 o 
   4   8   8       69.94       73.61     10.04 o 
   6   8   8        0.32        1.24      9.69 o 
   8   8   8      441.09      446.34     34.12 o 
  10   8   8        2.19       16.47     16.47 o 
  12   8   8        3.31       -1.27     16.47 o 
  14   8   8      138.54      187.11     20.75 o 
  16   8   8       74.34       44.71     16.64 o 
 -27   9   8      102.90      107.08     18.30 o 
 -25   9   8       74.84       73.24     17.26 o 
 -23   9   8      254.75      241.83     17.66 o 
 -21   9   8       38.07       33.11      7.99 o 
 -19   9   8        3.20       -0.82      6.12 o 
 -17   9   8       25.34       19.17      7.31 o 
 -15   9   8        2.08        6.24      6.12 o 
 -13   9   8      478.44      493.85     16.15 o 
 -11   9   8     1210.13     1021.78     22.92 o 
  -9   9   8      721.70      690.34     18.83 o 
  -7   9   8       20.47       39.13      7.31 o 
  -5   9   8      113.11      127.46      9.67 o 
  -3   9   8      737.25      634.08     18.21 o 
  -1   9   8       11.10        3.60      5.51 o 
   1   9   8       63.65       45.62      7.58 o 
   3   9   8       18.32       16.47      6.39 o 
   5   9   8       43.61       55.94     11.52 o 
   7   9   8       90.53       76.32     14.12 o 
   9   9   8        0.21        1.18     11.65 o 
  11   9   8      119.00      134.75     29.41 o 
  13   9   8       27.65       33.78     38.83 o 
  15   9   8       43.75       37.40     15.74 o 
 -26  10   8       38.61       70.08     16.64 o 
 -24  10   8      111.12      171.18     13.21 o 
 -22  10   8       45.04       40.35      9.07 o 
 -20  10   8      197.91      172.40     12.54 o 
 -18  10   8       33.73       12.90      7.81 o 
 -16  10   8       70.72       61.76      9.07 o 
 -14  10   8       41.32       33.42      7.89 o 
 -12  10   8       83.47       57.13      8.24 o 
 -10  10   8       38.58       22.06      6.77 o 
  -8  10   8       37.39       26.15      7.31 o 
  -6  10   8      131.70      217.16     12.03 o 
  -4  10   8      104.88      133.92     10.81 o 
  -2  10   8        6.86       -5.20      5.20 o 
   0  10   8      179.13      167.94     11.13 o 
   2  10   8        0.48       -0.72      5.70 o 
   4  10   8       27.50       24.85      7.14 o 
   6  10   8       20.96        7.06     14.12 o 
   8  10   8      502.10      496.08     36.47 o 
  10  10   8      231.78      291.87     24.08 o 
  12  10   8      570.83      632.91     32.41 o 
  14  10   8       30.14       25.88     14.98 o 
 -25  11   8        0.58        3.41      9.97 o 
 -23  11   8      126.24      131.22     12.67 o 
 -21  11   8      164.27      204.75     13.93 o 
 -19  11   8      277.80      281.26     14.97 o 
 -17  11   8      216.34      229.86     13.80 o 
 -15  11   8      289.86      323.99     15.23 o 
 -13  11   8       11.17        2.35      6.39 o 
 -11  11   8      784.34      715.47     20.87 o 
  -9  11   8      471.51      456.53     17.03 o 
  -7  11   8      742.60      629.89     19.39 o 
  -5  11   8      884.68      735.90     23.10 o 
  -3  11   8       47.27       37.53      7.78 o 
  -1  11   8       29.35       21.96      6.77 o 
   1  11   8       51.60       39.16      7.99 o 
   3  11   8       54.81       71.06      8.97 o 
   5  11   8      103.56      105.04     14.62 o 
   7  11   8       11.03       -4.89     10.72 o 
   9  11   8        5.34       12.55     12.40 o 
  11  11   8       16.09        9.41     13.31 o 
  13  11   8        9.42        9.97     14.07 o 
 -24  12   8      370.23      428.39     25.85 o 
 -22  12   8      169.89      201.90     25.68 o 
 -20  12   8      552.75      650.16     22.58 o 
 -18  12   8       33.42       35.48      8.97 o 
 -16  12   8       28.57       36.55      8.77 o 
 -14  12   8       89.41       81.72      9.87 o 
 -12  12   8     1037.85      929.41     24.40 o 
 -10  12   8      842.45      744.47     21.40 o 
  -8  12   8      105.24       93.95      9.95 o 
  -6  12   8       38.80       20.28      6.70 o 
  -4  12   8       18.85        5.88      7.06 o 
  -2  12   8      681.24      638.87     19.86 o 
   0  12   8      144.65      146.38     11.44 o 
   2  12   8       15.36       16.10      7.78 o 
   4  12   8       20.70       19.85      7.78 o 
   6  12   8      382.09      477.01     28.29 o 
   8  12   8      171.46      152.00     19.08 o 
  10  12   8       82.16       62.13     16.47 o 
 -21  13   8      175.48      214.86     19.70 o 
 -19  13   8       61.95       66.68     10.85 o 
 -17  13   8      489.16      536.38     26.49 o 
 -15  13   8      208.39      233.92     14.67 o 
 -13  13   8      273.58      284.23     15.23 o 
 -11  13   8       36.59       45.96      8.97 o 
  -9  13   8       70.26       69.88      9.87 o 
  -7  13   8       80.97       69.82      9.67 o 
  -5  13   8        0.37        1.05      6.16 o 
  -3  13   8       25.14       32.19      8.11 o 
  -1  13   8      246.81      287.79     15.23 o 
   1  13   8      107.36      117.54     12.23 o 
   3  13   8      278.45      266.65     14.91 o 
   5  13   8       94.73      108.62     14.18 o 
   7  13   8       42.96       33.73     24.71 o 
   9  13   8      101.30       85.20     17.41 o 
 -18  14   8        3.34       -1.85      7.99 o 
 -16  14   8        3.19       -0.09      7.89 o 
 -14  14   8      365.35      421.78     28.35 o 
 -12  14   8      268.69      288.25     17.32 o 
 -10  14   8        4.12        4.90      7.14 o 
  -8  14   8       27.06       12.58      7.78 o 
  -6  14   8      145.61      170.02     13.12 o 
  -4  14   8        6.95       12.26      7.78 o 
  -2  14   8       73.72       71.41     11.55 o 
   0  14   8      266.21      344.48     16.74 o 
   2  14   8      141.26      143.80     16.64 o 
   4  14   8      106.64      110.27     12.14 o 
   6  14   8       91.14       68.35     17.41 o 
 -15  15   8      255.28      300.20     17.59 o 
 -13  15   8        7.79       16.63      9.07 o 
 -11  15   8       21.02       11.58      8.61 o 
  -9  15   8        2.42        4.63      8.11 o 
  -7  15   8       40.20       41.04      9.55 o 
  -5  15   8        0.40        3.77      9.17 o 
  -3  15   8       49.71       42.88      9.74 o 
  -1  15   8        0.40        2.14      8.15 o 
   1  15   8      628.15      729.05     26.37 o 
   3  15   8      173.20      196.01     17.08 o 
  -8  16   8        7.32       17.02      8.77 o 
  -6  16   8       56.52       63.06     13.45 o 
  -4  16   8       13.84       33.45     11.59 o 
 -33   1   9      132.20      143.54     28.24 o 
 -31   1   9      390.40      414.92     25.75 o 
 -29   1   9       62.93       85.03     15.74 o 
 -27   1   9       47.54       40.00     11.65 o 
 -25   1   9      176.78      167.44     11.33 o 
 -23   1   9      284.07      222.56     10.29 o 
 -21   1   9     1392.18     1139.62     20.36 o 
 -19   1   9       59.32       90.39      7.27 o 
 -17   1   9       85.58       66.84      8.52 o 
 -15   1   9      348.92      328.38      8.83 o 
 -13   1   9        0.00        5.77      3.42 o 
 -11   1   9      317.37      350.86     10.73 o 
  -9   1   9      472.25      409.83      9.27 o 
  -7   1   9       40.90       41.53      4.41 o 
  -5   1   9     2541.09     2397.92     24.35 o 
  -3   1   9     1101.46     1090.17     17.45 o 
  -1   1   9      198.59      192.15      7.16 o 
   1   1   9       77.20       49.35      5.43 o 
   3   1   9      789.01      782.33     13.62 o 
   5   1   9      233.96      257.40     11.44 o 
   7   1   9        7.68        5.75      5.20 o 
   9   1   9     1732.04     1817.18     32.34 o 
  11   1   9      332.11      325.35     18.34 o 
  13   1   9       68.54       65.81      9.67 o 
  15   1   9       64.41       61.29      9.95 o 
  17   1   9       10.34        1.79      7.89 o 
 -32   2   9       85.04      122.37     28.24 o 
 -30   2   9       10.40       18.83     18.83 o 
 -28   2   9        2.47        1.93      9.04 o 
 -26   2   9        6.01        9.41      6.05 o 
 -24   2   9       68.28       61.97      7.74 o 
 -22   2   9      118.36      132.76      8.60 o 
 -20   2   9     2191.37     1704.27     24.95 o 
 -18   2   9      774.75      794.66     18.05 o 
 -16   2   9      918.74      753.68     14.99 o 
 -14   2   9       18.25        1.86      4.37 o 
 -12   2   9     1147.19     1097.90     17.73 o 
 -10   2   9     3141.48     3220.83     33.48 o 
  -8   2   9      797.00      718.61     13.33 o 
  -6   2   9        5.53        1.31      4.57 o 
  -4   2   9       10.98       32.60     13.54 o 
  -2   2   9     1525.68     1546.60     18.97 o 
   0   2   9     1414.13     1422.27     18.67 o 
   2   2   9      193.67      197.16      7.57 o 
   4   2   9       31.64       27.15      7.66 o 
   6   2   9      987.31      972.95     21.40 o 
   8   2   9      437.32      456.11     20.04 o 
  10   2   9       79.26       85.35      9.07 o 
  12   2   9      259.90      265.48     14.39 o 
  14   2   9       33.71       36.55      8.97 o 
  16   2   9       37.50       24.21      8.97 o 
  18   2   9        0.20        2.28      8.68 o 
 -31   3   9       47.42        7.06     18.83 o 
 -29   3   9        9.81       20.17     11.30 o 
 -27   3   9      165.66      130.77     14.74 o 
 -25   3   9      255.56      222.56     12.54 o 
 -23   3   9       73.46       67.95     22.12 o 
 -21   3   9      407.41      432.76     15.28 o 
 -19   3   9     1477.42     1320.44     22.86 o 
 -17   3   9      228.49      242.52      9.77 o 
 -15   3   9     1591.03     1587.79     36.06 o 
 -13   3   9     2566.24     2684.38     29.85 o 
 -11   3   9      395.82      349.53     10.48 o 
  -9   3   9    21961.60    20330.41    142.19 o 
  -7   3   9     2790.96     2766.85     30.56 o 
  -5   3   9      953.23      955.43     16.35 o 
  -3   3   9       79.33       95.02      6.49 o 
  -1   3   9        0.40        3.14      3.48 o 
   1   3   9      121.79      138.28      6.65 o 
   3   3   9      104.15      107.03      6.31 o 
   5   3   9      560.06      564.47     16.41 o 
   7   3   9        5.27       10.00      5.88 o 
   9   3   9      414.11      431.90     15.85 o 
  11   3   9       11.59        2.24      6.70 o 
  13   3   9      678.59      760.29     22.92 o 
  15   3   9     1417.82     1444.38     32.91 o 
  17   3   9      549.29      559.52     22.04 o 
 -32   4   9       72.53       84.01     18.83 o 
 -30   4   9      310.14      346.79     38.83 o 
 -28   4   9       67.16       74.27     15.74 o 
 -26   4   9       68.90       69.92      8.97 o 
 -24   4   9       54.95       46.44      8.11 o 
 -22   4   9      819.53      915.01     22.31 o 
 -20   4   9        0.92       -4.84      5.20 o 
 -18   4   9     2523.53     2338.03     39.75 o 
 -16   4   9     1033.48      969.80     24.38 o 
 -14   4   9     1262.73     1105.09     21.82 o 
 -12   4   9     4258.38     3892.20     45.24 o 
 -10   4   9     3092.36     2959.46     37.62 o 
  -8   4   9       45.85       41.51      6.45 o 
  -6   4   9      827.80      852.38     16.29 o 
  -4   4   9     1888.99     1946.23     33.91 o 
  -2   4   9      476.14      446.19     11.71 o 
   0   4   9        8.82       10.95      4.55 o 
   2   4   9     1813.43     1809.25     22.07 o 
   4   4   9      549.97      531.17     13.36 o 
   6   4   9     1104.31     1046.71     22.50 o 
   8   4   9       77.62       77.18      8.49 o 
  10   4   9      279.55      262.14     13.49 o 
  12   4   9      102.48      105.73     11.55 o 
  14   4   9      486.08      513.12     19.69 o 
  16   4   9       16.75       14.80     11.35 o 
  18   4   9       23.85       21.04      9.95 o 
 -31   5   9       40.69       67.33     16.64 o 
 -29   5   9       72.77       62.52     15.30 o 
 -27   5   9        3.61        1.79      7.61 o 
 -25   5   9      214.81      265.05     14.25 o 
 -23   5   9       23.97       30.18      8.11 o 
 -21   5   9       27.97       11.05      6.12 o 
 -19   5   9      170.32      194.54     12.79 o 
 -17   5   9      402.80      381.23     14.39 o 
 -15   5   9     2196.23     1971.73     31.10 o 
 -13   5   9     4127.27     3887.49     46.42 o 
 -11   5   9      271.04      243.09     11.13 o 
  -9   5   9      293.68      312.69     12.91 o 
  -7   5   9      453.09      443.71     13.80 o 
  -5   5   9      122.75      124.12      8.49 o 
  -3   5   9       57.79       66.84      6.21 o 
  -1   5   9       45.57       69.88     10.52 o 
   1   5   9     3793.82     3880.57     40.15 o 
   3   5   9       65.82       77.44      6.68 o 
   5   5   9       13.96       14.87      6.39 o 
   7   5   9        0.34       -3.53      5.88 o 
   9   5   9      354.17      357.14     16.15 o 
  11   5   9        9.45        3.70      6.70 o 
  13   5   9      417.87      449.69     34.30 o 
  15   5   9      102.08      122.85     14.94 o 
  17   5   9      163.15      132.22     13.73 o 
 -30   6   9       44.06       41.57     14.70 o 
 -28   6   9        8.18       14.12     11.65 o 
 -26   6   9       80.81       67.06     10.49 o 
 -24   6   9        5.95        5.16      6.57 o 
 -22   6   9       13.54        8.90      6.91 o 
 -20   6   9      392.77      364.13     19.70 o 
 -18   6   9       99.97      102.03     16.64 o 
 -16   6   9     2274.23     2081.63     56.72 o 
 -14   6   9     3119.59     2894.00     45.17 o 
 -12   6   9       54.33       37.27      7.06 o 
 -10   6   9       39.48       58.94      9.88 o 
  -8   6   9      349.12      357.72     13.93 o 
  -6   6   9      299.97      355.06     14.27 o 
  -4   6   9      230.46      161.23      9.95 o 
  -2   6   9      171.90      197.79     10.74 o 
   0   6   9      118.18      128.81      9.19 o 
   2   6   9     1568.84     1425.33     22.43 o 
   4   6   9      402.65      345.38     13.34 o 
   6   6   9       13.96       14.71      7.61 o 
   8   6   9      327.00      322.17     21.68 o 
  10   6   9       14.20        8.31      8.28 o 
  12   6   9       44.87       40.41      9.85 o 
  14   6   9      121.10      122.48     12.62 o 
  16   6   9        0.44       -1.89      9.30 o 
 -29   7   9       72.90       70.03     18.83 o 
 -27   7   9       35.44       24.57     10.29 o 
 -25   7   9      352.43      413.00     21.06 o 
 -23   7   9        0.20        4.04      6.57 o 
 -21   7   9      236.37      212.70     12.62 o 
 -19   7   9      337.29      365.35     19.70 o 
 -17   7   9       29.62       20.32      6.39 o 
 -15   7   9        6.75        4.27      5.70 o 
 -13   7   9     2372.94     2217.63     37.02 o 
 -11   7   9     5239.55     4842.59     55.86 o 
  -9   7   9     3252.69     3064.14     41.47 o 
  -7   7   9     1137.32     1021.53     22.04 o 
  -5   7   9      514.35      505.18     16.43 o 
  -3   7   9       85.72       74.33      8.24 o 
  -1   7   9      973.82      881.28     22.08 o 
   1   7   9      394.34      343.58     13.73 o 
   3   7   9       16.76       22.14      6.39 o 
   5   7   9      357.71      314.51     21.63 o 
   7   7   9        0.34       12.85     10.72 o 
   9   7   9        0.26       -9.98      9.98 o 
  11   7   9        9.13       10.67     16.47 o 
  13   7   9        0.11        7.06     13.31 o 
  15   7   9      146.09      181.85     30.59 o 
 -28   8   9       77.59       61.18     16.64 o 
 -26   8   9        1.72       -5.12      8.28 o 
 -24   8   9        5.13        7.51      8.49 o 
 -22   8   9       18.59        9.50      8.15 o 
 -20   8   9       74.10       68.11     10.19 o 
 -18   8   9        0.14       -5.51      5.51 o 
 -16   8   9       21.01       25.97      7.31 o 
 -14   8   9      768.44      768.19     20.57 o 
 -12   8   9       14.96        7.06      5.88 o 
 -10   8   9     2318.98     2216.25     34.96 o 
  -8   8   9     1601.47     1438.39     27.63 o 
  -6   8   9      575.66      545.15     17.03 o 
  -4   8   9      681.10      683.19     19.70 o 
  -2   8   9     1852.81     1469.29     27.56 o 
   0   8   9      180.91      134.26     11.21 o 
   2   8   9       57.06       47.59      7.58 o 
   4   8   9       34.91       20.74      7.61 o 
   6   8   9       61.99       57.42     22.36 o 
   8   8   9        3.42        5.97     10.72 o 
  10   8   9        0.17       -3.80     10.72 o 
  12   8   9      101.00       75.30     16.64 o 
  14   8   9        9.98        3.53     13.31 o 
 -27   9   9       55.93       88.39     18.30 o 
 -25   9   9      362.44      378.27     17.81 o 
 -23   9   9        2.17        9.76      7.78 o 
 -21   9   9       58.79       71.47      9.85 o 
 -19   9   9      138.46      121.11     10.85 o 
 -17   9   9        2.02       -5.23      7.47 o 
 -15   9   9      467.78      411.79     21.40 o 
 -13   9   9      101.60       80.13      9.07 o 
 -11   9   9      197.48      163.89     12.91 o 
  -9   9   9     2507.54     2478.65     38.23 o 
  -7   9   9     3929.99     3437.52     48.91 o 
  -5   9   9      218.44      200.72     14.94 o 
  -3   9   9      284.60      200.15     11.93 o 
  -1   9   9      111.79       70.06      8.53 o 
   1   9   9       35.88       23.47      6.91 o 
   3   9   9      148.79      136.08     11.21 o 
   5   9   9      303.20      287.09     30.59 o 
   7   9   9       29.67       24.71     13.31 o 
   9   9   9      545.41      610.83     31.61 o 
  11   9   9      108.90       96.54     18.30 o 
  13   9   9        1.45      -11.65     11.65 o 
 -26  10   9      136.78      139.58     15.22 o 
 -24  10   9       60.69       67.69     10.49 o 
 -22  10   9      758.64      794.18     24.05 o 
 -20  10   9      339.09      412.58     17.92 o 
 -18  10   9        0.04       -1.37      6.57 o 
 -16  10   9       36.67       35.30      8.24 o 
 -14  10   9       28.51       28.15      7.31 o 
 -12  10   9      156.55      143.43     10.85 o 
 -10  10   9      109.48      111.30     10.25 o 
  -8  10   9     4080.13     3689.60     49.68 o 
  -6  10   9    11629.70    10847.70    120.43 o 
  -4  10   9      139.52      118.91     10.74 o 
  -2  10   9        1.81       -1.84      6.12 o 
   0  10   9      135.24      130.68     10.68 o 
   2  10   9       19.29       13.25      7.31 o 
   4  10   9       62.06       83.41     21.88 o 
   6  10   9      292.68      283.50     28.24 o 
   8  10   9      128.71      122.54     18.08 o 
  10  10   9      567.70      696.54     49.42 o 
  12  10   9       54.93       70.37     17.41 o 
 -25  11   9       16.60       18.56      9.30 o 
 -23  11   9      669.57      781.65     36.00 o 
 -21  11   9       11.12        5.78      7.78 o 
 -19  11   9        2.96       -3.88      7.14 o 
 -17  11   9        0.14       -6.39      6.70 o 
 -15  11   9        9.58       13.77      7.81 o 
 -13  11   9        6.29        9.31      7.81 o 
 -11  11   9       85.57       50.06      8.77 o 
  -9  11   9      308.21      283.42     22.72 o 
  -7  11   9        9.66       15.36      6.91 o 
  -5  11   9       70.89       93.31     10.25 o 
  -3  11   9      724.08      650.20     20.52 o 
  -1  11   9      295.32      272.58     14.25 o 
   1  11   9       20.38       29.78      7.58 o 
   3  11   9        0.01       -1.37      6.57 o 
   5  11   9       57.82       67.09     14.98 o 
   7  11   9        2.04      -10.59     11.65 o 
   9  11   9        9.48      -11.77     18.83 o 
  11  11   9       82.66       48.24     16.64 o 
 -22  12   9        0.02       -1.98     11.21 o 
 -20  12   9     1024.74     1154.63     29.66 o 
 -18  12   9      237.12      278.23     21.06 o 
 -16  12   9       63.46       62.57      9.95 o 
 -14  12   9      228.10      224.21     16.30 o 
 -12  12   9        2.81       -4.39      6.39 o 
 -10  12   9      135.30      116.73     11.13 o 
  -8  12   9        8.40       13.53      7.06 o 
  -6  12   9        9.18       -0.28      6.57 o 
  -4  12   9       52.07       38.57      8.53 o 
  -2  12   9      433.45      432.70     20.80 o 
   0  12   9      183.10      162.12     17.93 o 
   2  12   9       27.73       23.87      8.11 o 
   4  12   9       14.80       35.48     11.27 o 
   6  12   9      314.62      344.97     61.18 o 
   8  12   9       58.95       41.18     14.98 o 
 -21  13   9       42.95       47.39     12.81 o 
 -19  13   9       40.22       52.25     10.74 o 
 -17  13   9      301.35      380.19     18.46 o 
 -15  13   9      353.06      351.94     17.28 o 
 -13  13   9      231.16      256.20     15.57 o 
 -11  13   9      341.55      355.46     20.04 o 
  -9  13   9        0.21       -1.25      7.14 o 
  -7  13   9       63.58       81.10     10.49 o 
  -5  13   9      399.74      408.89     18.21 o 
  -3  13   9      220.64      194.50     13.40 o 
  -1  13   9      223.20      224.24     14.31 o 
   1  13   9       10.29        6.90      8.11 o 
   3  13   9       22.03        1.26      9.69 o 
   5  13   9      342.24      341.36     25.75 o 
   7  13   9      156.27      193.09     21.44 o 
 -18  14   9        1.91       -8.11      8.11 o 
 -16  14   9      178.34      206.81     15.57 o 
 -14  14   9      509.60      574.43     21.74 o 
 -12  14   9       41.49       23.47     10.87 o 
 -10  14   9       17.59       -1.29      8.11 o 
  -8  14   9       21.31       12.45      8.11 o 
  -6  14   9       65.49       38.22      9.02 o 
  -4  14   9       40.63       56.29     10.25 o 
  -2  14   9       42.54       41.55      9.55 o 
   0  14   9        0.94        1.04      7.89 o 
   2  14   9        7.75       26.22      9.30 o 
   4  14   9      180.20      156.02     20.75 o 
 -13  15   9     1272.04     1592.95     51.55 o 
 -11  15   9        3.09       -6.70      8.11 o 
  -9  15   9      154.06      164.68     14.18 o 
  -7  15   9        9.33        6.46      8.27 o 
  -5  15   9        5.49       18.83      8.77 o 
  -3  15   9       25.31       14.79      8.72 o 
  -1  15   9       70.64       80.55     16.30 o 
 -32   0  10       18.61       25.88     21.18 o 
 -30   0  10       71.37       96.48     23.53 o 
 -28   0  10       89.01       80.01     21.18 o 
 -26   0  10      254.56      177.62     16.64 o 
 -24   0  10      109.58      139.64     15.74 o 
 -22   0  10        6.82        5.13      9.04 o 
 -20   0  10     1080.42     1067.98     32.41 o 
 -18   0  10        1.24        5.88      8.32 o 
 -16   0  10        0.39       15.30      8.32 o 
 -14   0  10       11.98       10.48      5.38 o 
 -12   0  10      633.48      686.52     17.63 o 
 -10   0  10      927.17      926.06     20.02 o 
  -8   0  10     6575.23     6201.26     68.50 o 
  -6   0  10     4703.39     4779.18     57.37 o 
  -4   0  10       23.79       21.72      6.23 o 
  -2   0  10      261.91      248.93     14.98 o 
   0   0  10       13.46       25.16      6.23 o 
   2   0  10     1135.19     1156.86     24.74 o 
   4   0  10       99.06       87.64     11.65 o 
   6   0  10       42.91       43.09     10.72 o 
   8   0  10       81.34       80.08     13.31 o 
  10   0  10      686.52      697.53     38.83 o 
  12   0  10        1.10       -7.27      9.04 o 
  14   0  10       44.32       16.79     12.94 o 
  16   0  10        0.73       18.83     13.31 o 
 -31   1  10       29.06       16.47     18.83 o 
 -29   1  10        8.39        9.41     16.47 o 
 -27   1  10        5.49        0.59      7.06 o 
 -25   1  10       25.18       24.71      8.24 o 
 -23   1  10       83.32       73.37      9.07 o 
 -21   1  10     1721.43     1397.74     26.75 o 
 -19   1  10     1234.64      975.35     18.58 o 
 -17   1  10     1880.98     1477.49     22.56 o 
 -15   1  10      590.50      559.57     13.23 o 
 -13   1  10      161.25      200.43      8.52 o 
 -11   1  10      879.68      843.85     15.73 o 
  -9   1  10      128.85      138.92      8.06 o 
  -7   1  10        1.16        5.57      3.62 o 
  -5   1  10     5661.35     5330.18     43.79 o 
  -3   1  10     1607.99     1490.66     21.14 o 
  -1   1  10      420.63      411.63     10.67 o 
   1   1  10      162.10      167.33      7.27 o 
   3   1  10       50.96       57.16      5.34 o 
   5   1  10      182.84      195.59     11.13 o 
   7   1  10      487.52      525.50     17.59 o 
   9   1  10      223.89      218.55     19.11 o 
  11   1  10       80.68       65.89      9.67 o 
  13   1  10      473.71      474.47     21.40 o 
  15   1  10      174.60      175.07     16.64 o 
 -32   2  10        0.04       -4.71     18.83 o 
 -30   2  10       43.07       63.54     23.53 o 
 -28   2  10       12.87       28.24     18.83 o 
 -26   2  10        0.10       -0.88      7.61 o 
 -24   2  10      614.79      533.79     27.82 o 
 -22   2  10       50.52       57.41      6.89 o 
 -20   2  10      870.40      804.61     17.37 o 
 -18   2  10      463.37      453.98     12.96 o 
 -16   2  10      811.71      593.04     14.09 o 
 -14   2  10     3567.09     3279.51     41.80 o 
 -12   2  10     2120.55     1885.54     24.91 o 
 -10   2  10        1.16        1.86      4.37 o 
  -8   2  10     1942.96     1808.14     29.27 o 
  -6   2  10      972.37      934.65     21.69 o 
  -4   2  10      704.77      709.37     15.13 o 
  -2   2  10      265.95      266.66      8.59 o 
   0   2  10      134.35      140.98      6.65 o 
   2   2  10       57.82       67.66      7.31 o 
   4   2  10        5.57        4.71      5.88 o 
   6   2  10      624.87      631.02     22.42 o 
   8   2  10       39.54       22.54      7.58 o 
  10   2  10      133.48      125.12     11.13 o 
  12   2  10        5.38        4.25      7.58 o 
  14   2  10        0.00        0.51      8.11 o 
  16   2  10      197.29      188.10     14.67 o 
 -31   3  10      305.83      352.98     37.65 o 
 -29   3  10      437.96      362.39     35.30 o 
 -27   3  10        4.33       13.51      9.32 o 
 -25   3  10       11.13        1.63      6.28 o 
 -23   3  10        2.24        5.52      6.28 o 
 -21   3  10      131.97      139.72     10.25 o 
 -19   3  10        0.62       -1.94      5.51 o 
 -17   3  10      479.23      401.07     14.05 o 
 -15   3  10        0.46        0.65      5.20 o 
 -13   3  10      102.19       75.70      6.55 o 
 -11   3  10       95.25       69.54      6.37 o 
  -9   3  10     6353.67     5971.74     53.49 o 
  -7   3  10      619.75      619.29     14.02 o 
  -5   3  10      347.73      381.45     11.52 o 
  -3   3  10      271.78      257.09     17.59 o 
  -1   3  10       70.13       71.38      6.31 o 
   1   3  10      298.43      329.14     10.91 o 
   3   3  10       45.62       44.08      7.70 o 
   5   3  10       35.50       39.82      7.06 o 
   7   3  10       22.20       12.33      6.70 o 
   9   3  10       16.61       21.36      7.58 o 
  11   3  10       22.06       25.88      8.24 o 
  13   3  10      180.99      174.98     13.12 o 
  15   3  10       47.08       51.03     11.13 o 
 -30   4  10      758.06      840.08     54.12 o 
 -28   4  10      189.56      236.27     16.19 o 
 -26   4  10       21.64       37.90     11.21 o 
 -24   4  10      163.63      202.67     12.86 o 
 -22   4  10       45.22       37.68      7.58 o 
 -20   4  10       10.39       10.11      6.93 o 
 -18   4  10      216.26      223.50     13.59 o 
 -16   4  10     2337.62     1993.25     31.67 o 
 -14   4  10        2.78       -1.18      5.20 o 
 -12   4  10      362.19      384.07     14.05 o 
 -10   4  10     9592.80     8885.55     83.19 o 
  -8   4  10      522.46      570.06     18.53 o 
  -6   4  10      419.25      388.32     13.49 o 
  -4   4  10       14.76       23.37      5.29 o 
  -2   4  10      475.29      487.48     15.96 o 
   0   4  10     1576.35     1532.83     31.44 o 
   2   4  10      271.54      296.70     11.07 o 
   4   4  10      564.16      558.11     20.08 o 
   6   4  10      331.45      318.39     16.72 o 
   8   4  10       36.77       16.09      8.49 o 
  10   4  10       21.91       25.06      8.11 o 
  12   4  10      312.46      298.34     16.15 o 
  14   4  10        0.05        9.02      8.77 o 
  16   4  10      327.60      301.74     18.09 o 
 -31   5  10       81.46       73.72     17.41 o 
 -29   5  10       70.40       86.66     16.39 o 
 -27   5  10        1.03       10.58      8.11 o 
 -25   5  10        1.26        4.08      7.48 o 
 -23   5  10        0.05       10.45      6.49 o 
 -21   5  10        7.60        6.63      6.45 o 
 -19   5  10      113.94      119.91      9.95 o 
 -17   5  10      524.85      490.07     16.09 o 
 -15   5  10      291.79      316.60     13.49 o 
 -13   5  10      336.47      305.44     20.04 o 
 -11   5  10        6.24        5.49      5.20 o 
  -9   5  10      469.14      439.96     15.62 o 
  -7   5  10      142.96      143.20      9.41 o 
  -5   5  10      190.30      165.00     13.25 o 
  -3   5  10      815.71      799.57     19.28 o 
  -1   5  10      129.19      114.43      7.74 o 
   1   5  10      370.93      357.34     11.60 o 
   3   5  10        0.52       -4.05      5.20 o 
   5   5  10      275.35      302.61     16.19 o 
   7   5  10        6.32        6.28      8.15 o 
   9   5  10       32.49       21.80     12.35 o 
  11   5  10       97.88      111.41     13.45 o 
  13   5  10       38.52       35.03     11.27 o 
  15   5  10      152.97      198.64     18.08 o 
 -30   6  10      136.31      173.89     20.75 o 
 -28   6  10      292.53      373.81     20.80 o 
 -26   6  10      535.53      618.54     21.84 o 
 -24   6  10        7.57        7.22      7.48 o 
 -22   6  10       37.50       37.18      9.51 o 
 -20   6  10        9.00       -3.27      6.12 o 
 -18   6  10      192.96      196.91     15.28 o 
 -16   6  10      412.79      365.64     14.67 o 
 -14   6  10      268.78      268.68     12.62 o 
 -12   6  10      544.19      506.62     16.47 o 
 -10   6  10      653.41      661.06     40.03 o 
  -8   6  10      160.45      161.51      9.95 o 
  -6   6  10      178.14      169.49     10.25 o 
  -4   6  10     1532.20     1402.77     26.67 o 
  -2   6  10       54.66       52.94      7.58 o 
   0   6  10     1140.51     1154.57     29.55 o 
   2   6  10     1233.20     1073.52     40.08 o 
   4   6  10      129.55      114.58     15.74 o 
   6   6  10      229.97      167.37     18.30 o 
   8   6  10      470.43      441.89     36.47 o 
  10   6  10        6.89        6.29      9.32 o 
  12   6  10       28.97       41.13     11.72 o 
  14   6  10      264.78      301.46     20.29 o 
 -29   7  10      331.77      403.99     29.08 o 
 -27   7  10      594.23      648.27     24.12 o 
 -25   7  10       42.69        3.53      8.24 o 
 -23   7  10      124.81      103.83     10.85 o 
 -21   7  10     1735.83     1815.94     34.06 o 
 -19   7  10       46.89       36.03      8.24 o 
 -17   7  10       81.11       66.16      8.77 o 
 -15   7  10        1.38       -4.57      5.51 o 
 -13   7  10      332.38      304.51     13.43 o 
 -11   7  10      114.97      115.24      9.67 o 
  -9   7  10        1.44        5.88      5.88 o 
  -7   7  10      111.60      112.21      9.67 o 
  -5   7  10      382.15      353.57     14.94 o 
  -3   7  10     2041.49     1855.08     32.02 o 
  -1   7  10       46.07       27.60      7.06 o 
   1   7  10        1.67        7.27      6.39 o 
   3   7  10      264.02      262.71     15.81 o 
   5   7  10      504.72      530.85     28.29 o 
   7   7  10        9.87       10.59     11.65 o 
   9   7  10       52.23       16.16     12.40 o 
  11   7  10      142.47      144.01     19.08 o 
  13   7  10        0.88      -10.67     18.83 o 
 -28   8  10      144.63      135.40     19.97 o 
 -26   8  10        1.95        0.46      8.11 o 
 -24   8  10      339.42      370.69     17.59 o 
 -22   8  10       48.04       38.22      9.07 o 
 -20   8  10      166.90      161.70     12.31 o 
 -18   8  10      176.74      202.74     12.94 o 
 -16   8  10       79.81       67.44      9.17 o 
 -14   8  10      253.50      226.63     12.62 o 
 -12   8  10      420.80      401.63     27.85 o 
 -10   8  10      168.69      159.21     11.13 o 
  -8   8  10      560.34      520.18     17.33 o 
  -6   8  10      157.49      194.60     12.91 o 
  -4   8  10      759.85      697.50     19.95 o 
  -2   8  10      470.12      356.54     28.87 o 
   0   8  10      565.39      516.68     17.15 o 
   2   8  10      134.61      120.84     10.39 o 
   4   8  10        0.07       -0.86      9.41 o 
   6   8  10      218.75      194.49     19.97 o 
   8   8  10       78.38       84.71     23.53 o 
  10   8  10        0.01       -4.71     11.65 o 
  12   8  10        4.08       21.18     14.98 o 
 -27   9  10        2.37        8.72     10.70 o 
 -25   9  10        9.23       12.68     12.57 o 
 -23   9  10       36.37       17.72      8.35 o 
 -21   9  10      114.43       98.35     11.44 o 
 -19   9  10      600.79      619.60     22.28 o 
 -17   9  10       87.20       70.09      9.67 o 
 -15   9  10       28.64       36.27      8.11 o 
 -13   9  10      106.97      114.94     10.76 o 
 -11   9  10      467.48      472.14     17.33 o 
  -9   9  10     1546.30     1482.36     29.38 o 
  -7   9  10     1821.13     1840.40     33.19 o 
  -5   9  10     1930.86     1799.74     32.57 o 
  -3   9  10      134.47       97.62     10.25 o 
  -1   9  10        8.38        7.03      6.57 o 
   1   9  10      562.88      527.89     18.34 o 
   3   9  10       74.26       59.90     11.27 o 
   5   9  10        0.15      -14.12     14.12 o 
   7   9  10        0.07       -4.71     11.30 o 
   9   9  10       48.42       32.94     21.18 o 
  11   9  10      165.86      120.76     23.53 o 
 -26  10  10        2.25        1.75      8.35 o 
 -24  10  10        0.50       -5.70      7.58 o 
 -22  10  10        0.46       -0.67      7.99 o 
 -20  10  10       20.58        8.81      8.49 o 
 -18  10  10        4.86        6.12      7.89 o 
 -16  10  10       19.94        5.58      7.31 o 
 -14  10  10      242.43      232.35     13.43 o 
 -12  10  10        0.06       -2.03      6.39 o 
 -10  10  10        2.97       -2.14      6.39 o 
  -8  10  10       11.04        2.58      6.70 o 
  -6  10  10     3909.37     3903.45     52.63 o 
  -4  10  10      230.90      248.03     13.93 o 
  -2  10  10      168.89      125.13     11.13 o 
   0  10  10      369.25      382.18     16.56 o 
   2  10  10       13.98       18.92      7.58 o 
   4  10  10      145.97      118.41     18.30 o 
   6  10  10       12.23       13.53     23.53 o 
   8  10  10        9.52       -2.35     18.83 o 
  10  10  10      473.76      574.42     33.28 o 
 -23  11  10      327.16      339.92     18.21 o 
 -21  11  10      626.82      653.16     23.22 o 
 -19  11  10      166.01      191.09     14.05 o 
 -17  11  10      132.42      129.50     12.31 o 
 -15  11  10      189.26      216.60     15.62 o 
 -13  11  10        3.35        6.06      7.14 o 
 -11  11  10       29.61       34.50      8.11 o 
  -9  11  10       38.16       19.82      7.58 o 
  -7  11  10        9.85        9.74      7.06 o 
  -5  11  10      229.59      270.15     14.97 o 
  -3  11  10      888.82      899.32     36.00 o 
  -1  11  10       24.37       18.73      8.11 o 
   1  11  10      139.97      121.21     11.93 o 
   3  11  10       25.37        9.64     11.15 o 
   5  11  10        0.03       14.43     12.94 o 
   7  11  10       71.74       61.99     20.00 o 
 -22  12  10       52.15       52.20     14.39 o 
 -20  12  10      205.71      218.08     18.68 o 
 -18  12  10      473.79      538.69     27.80 o 
 -16  12  10        0.04       -7.48      7.48 o 
 -14  12  10       27.33       20.00      8.77 o 
 -12  12  10      529.83      583.86     29.21 o 
 -10  12  10       34.87       26.56     15.62 o 
  -8  12  10        2.69       -0.55      6.91 o 
  -6  12  10      129.68      120.62     16.48 o 
  -4  12  10       40.17       19.83      7.99 o 
  -2  12  10     2804.71     2706.63     45.24 o 
   0  12  10      729.68      793.88     31.93 o 
   2  12  10        1.36        1.41      9.69 o 
   4  12  10      364.80      450.42     29.81 o 
   6  12  10      154.95      223.59     23.12 o 
 -19  13  10        0.20        6.20      8.77 o 
 -17  13  10        1.25       -5.71      7.99 o 
 -15  13  10        7.56       -3.52      7.78 o 
 -13  13  10        1.72        0.85      8.11 o 
 -11  13  10       45.04       42.82     10.53 o 
  -9  13  10      243.66      269.53     16.09 o 
  -7  13  10       20.35       27.22      8.77 o 
  -5  13  10      373.03      387.95     19.02 o 
  -3  13  10        9.42       14.31      8.11 o 
  -1  13  10       39.09       17.95      8.35 o 
   1  13  10      163.61      170.34     15.89 o 
   3  13  10        7.45       -2.82     12.40 o 
 -16  14  10      659.18      890.74     56.48 o 
 -14  14  10       39.30       70.70     11.68 o 
 -12  14  10       75.28       78.03     12.91 o 
 -10  14  10       97.37      117.20     13.21 o 
  -8  14  10      576.47      664.74     23.41 o 
  -6  14  10      424.36      463.91     20.81 o 
  -4  14  10        0.82       -7.40      7.40 o 
  -2  14  10        3.53        8.66      8.97 o 
   0  14  10        0.00       12.06      8.97 o 
 -31   1  11       95.32       98.83     25.88 o 
 -29   1  11        9.29        7.06     18.83 o 
 -27   1  11      193.86      212.78     21.31 o 
 -25   1  11      136.06      128.86     13.08 o 
 -23   1  11      171.59      139.75     11.13 o 
 -21   1  11      487.73      452.89     16.15 o 
 -19   1  11      258.83      225.40     12.03 o 
 -17   1  11     1958.88     1496.93     29.98 o 
 -15   1  11       35.13       28.54      8.15 o 
 -13   1  11     1165.80     1056.41     18.71 o 
 -11   1  11      697.39      717.28     15.42 o 
  -9   1  11       47.69       41.10      5.62 o 
  -7   1  11      226.83      248.21     16.82 o 
  -5   1  11     6591.88     6223.09     56.58 o 
  -3   1  11      675.94      684.57     17.28 o 
  -1   1  11     2177.21     2090.49     27.85 o 
   1   1  11     1407.22     1388.72     20.09 o 
   3   1  11       21.94       20.62      6.70 o 
   5   1  11       70.53       53.52      8.24 o 
   7   1  11       62.19       67.83      9.41 o 
   9   1  11        3.48        3.01     10.87 o 
  11   1  11      146.36      106.69     11.68 o 
  13   1  11       18.85       12.16      8.77 o 
 -30   2  11       33.26       30.59     18.83 o 
 -28   2  11      230.52      242.92     17.17 o 
 -26   2  11        0.00       -8.54      8.54 o 
 -24   2  11       56.95       58.43     10.87 o 
 -22   2  11       80.26       63.52     15.53 o 
 -20   2  11      179.74      229.83     14.94 o 
 -18   2  11      104.62      115.08      9.07 o 
 -16   2  11       28.15       16.65      5.82 o 
 -14   2  11        7.01        7.91      4.88 o 
 -12   2  11      690.35      637.00     16.31 o 
 -10   2  11     1362.39     1343.31     22.25 o 
  -8   2  11     2448.21     2447.86     30.33 o 
  -6   2  11    14618.45    14255.49    115.30 o 
  -4   2  11      951.69      966.39     18.29 o 
  -2   2  11     1239.60     1175.93     22.63 o 
   0   2  11       14.90       14.25      7.78 o 
   2   2  11      297.27      318.16     21.74 o 
   4   2  11        1.56        4.19      6.12 o 
   6   2  11        0.64        4.81      6.82 o 
   8   2  11        5.32        5.88      7.06 o 
  10   2  11       11.15       21.18      8.24 o 
  12   2  11      138.74      137.83     17.32 o 
  14   2  11      108.60       80.63     12.03 o 
 -31   3  11      204.92      310.62     35.30 o 
 -29   3  11      177.79      215.86     22.36 o 
 -27   3  11      243.84      283.56     17.97 o 
 -25   3  11      179.51      183.67     18.30 o 
 -23   3  11       40.10       36.08      9.51 o 
 -21   3  11        1.16       -4.43      5.51 o 
 -19   3  11      298.94      351.51     14.31 o 
 -17   3  11       81.29       45.62      7.58 o 
 -15   3  11       99.48       44.08      7.14 o 
 -13   3  11     4142.88     3706.68     45.77 o 
 -11   3  11     3797.46     3630.01     45.17 o 
  -9   3  11       75.12       82.56      8.89 o 
  -7   3  11       35.26       39.10      6.05 o 
  -5   3  11       16.56        9.97      4.99 o 
  -3   3  11       16.56        9.41      5.43 o 
  -1   3  11       22.38       26.47      5.62 o 
   1   3  11       60.24       51.64      6.49 o 
   3   3  11      137.22      137.38     12.08 o 
   5   3  11       12.66       17.21      7.61 o 
   7   3  11       37.47       30.08      9.32 o 
   9   3  11        6.95        7.84      8.15 o 
  11   3  11        6.81        9.73      8.11 o 
  13   3  11      132.15      131.77     12.94 o 
 -30   4  11      267.09      298.85     35.30 o 
 -28   4  11       21.69       32.42     10.97 o 
 -26   4  11      217.91      251.71     17.17 o 
 -24   4  11      107.77      146.89     13.08 o 
 -22   4  11       14.96        8.43      6.57 o 
 -20   4  11      167.70      147.91     12.08 o 
 -18   4  11      341.20      310.73     15.28 o 
 -16   4  11     1445.11     1261.82     25.77 o 
 -14   4  11        3.34       -2.21      5.51 o 
 -12   4  11     1300.26     1142.13     26.15 o 
 -10   4  11     1122.66     1080.22     22.88 o 
  -8   4  11      457.50      439.45     17.17 o 
  -6   4  11     1522.14     1470.59     27.17 o 
  -4   4  11      358.87      362.69     28.53 o 
  -2   4  11       14.37       16.90      5.13 o 
   0   4  11      259.22      249.93     10.23 o 
   2   4  11       33.48       28.34      6.77 o 
   4   4  11       62.58       58.27      9.91 o 
   6   4  11      232.57      240.66     15.56 o 
   8   4  11       40.86       35.19     10.35 o 
  10   4  11       12.87       14.12      9.91 o 
  12   4  11      252.34      231.53     21.85 o 
 -29   5  11        6.95       -8.24     20.00 o 
 -27   5  11      116.58      143.24     13.93 o 
 -25   5  11     1002.37     1109.34     27.23 o 
 -23   5  11       54.07       70.55      9.67 o 
 -21   5  11      268.53      275.65     14.05 o 
 -19   5  11      285.92      288.56     13.80 o 
 -17   5  11      667.73      630.57     18.77 o 
 -15   5  11     1549.03     1456.09     38.04 o 
 -13   5  11       81.48       77.68      9.85 o 
 -11   5  11       41.05       32.94      7.06 o 
  -9   5  11     2504.29     2236.67     34.67 o 
  -7   5  11      896.77      876.54     21.13 o 
  -5   5  11       50.92       28.13      6.70 o 
  -3   5  11        0.06       -3.74      5.51 o 
  -1   5  11        8.34       25.02      9.94 o 
   1   5  11       66.68       56.10      7.99 o 
   3   5  11      148.63      126.87     15.74 o 
   5   5  11      423.53      417.79     21.88 o 
   7   5  11      115.52      121.60     19.79 o 
   9   5  11      223.41      264.09     23.17 o 
  11   5  11        0.25       -6.04      9.91 o 
  13   5  11        6.92        3.38     10.70 o 
 -28   6  11       19.41       37.84     11.15 o 
 -26   6  11      615.28      625.62     21.70 o 
 -24   6  11      684.90      817.66     23.76 o 
 -22   6  11       38.67       53.03     10.89 o 
 -20   6  11        0.55       -4.81      6.39 o 
 -18   6  11      171.31      160.38     11.44 o 
 -16   6  11      133.89      141.09     10.87 o 
 -14   6  11       19.53       16.58      6.70 o 
 -12   6  11       14.60        2.77      5.51 o 
 -10   6  11       68.40       65.94      8.83 o 
  -8   6  11      218.26      185.93     11.44 o 
  -6   6  11       50.36       36.78      7.31 o 
  -4   6  11        8.94        7.38      6.39 o 
  -2   6  11       26.85       22.51      7.13 o 
   0   6  11      486.33      429.22     17.93 o 
   2   6  11      870.58      765.67     24.80 o 
   4   6  11        2.09        3.21     27.06 o 
   6   6  11      492.11      517.56     75.30 o 
   8   6  11      376.90      410.71     26.62 o 
  10   6  11        0.59        5.02     12.94 o 
  12   6  11       10.24        6.51     14.07 o 
 -29   7  11      109.14      125.82     15.22 o 
 -27   7  11      238.51      272.49     16.41 o 
 -25   7  11       84.78      156.59     12.86 o 
 -23   7  11        0.32        1.22      7.31 o 
 -21   7  11        6.99        8.80      7.31 o 
 -19   7  11        4.01        1.34      6.70 o 
 -17   7  11       18.00       19.78      7.31 o 
 -15   7  11      238.59      223.89     12.94 o 
 -13   7  11      322.34      345.68     14.67 o 
 -11   7  11       75.07       52.46      9.85 o 
  -9   7  11      344.38      326.14     14.61 o 
  -7   7  11       65.79       43.17      7.92 o 
  -5   7  11      124.76      140.30     10.74 o 
  -3   7  11      252.54      196.29     15.62 o 
  -1   7  11      419.76      361.09     15.49 o 
   1   7  11      209.25      184.76     12.03 o 
   3   7  11      206.55      223.55     28.24 o 
   5   7  11     1449.20     1380.97     45.74 o 
   7   7  11       32.46       30.59     13.31 o 
   9   7  11        0.92       -9.41     11.65 o 
  11   7  11       69.90       68.35     17.41 o 
 -28   8  11      304.55      333.13     25.88 o 
 -26   8  11       46.59       59.11     10.85 o 
 -24   8  11       49.17       44.16      9.95 o 
 -22   8  11      216.84      202.44     14.39 o 
 -20   8  11        0.07       -4.28      6.91 o 
 -18   8  11      175.10      161.43     12.03 o 
 -16   8  11      274.57      260.89     13.80 o 
 -14   8  11       11.99       22.14      7.31 o 
 -12   8  11      207.92      208.15     12.94 o 
 -10   8  11        5.86        5.56      6.39 o 
  -8   8  11       11.90       13.92      8.55 o 
  -6   8  11     2571.82     2560.87     40.55 o 
  -4   8  11      978.77      741.06     21.13 o 
  -2   8  11       44.31       53.59      8.97 o 
   0   8  11       38.76       23.44      7.89 o 
   2   8  11        0.24       -1.57      8.50 o 
   4   8  11      148.44      163.92     19.08 o 
   6   8  11       32.39       22.56     16.47 o 
   8   8  11       30.03       17.65     13.31 o 
  10   8  11       77.41       56.48     16.64 o 
 -25   9  11      122.24      119.65     18.78 o 
 -23   9  11      507.15      509.22     20.87 o 
 -21   9  11        0.12        9.22      7.89 o 
 -19   9  11     1379.50     1402.29     31.46 o 
 -17   9  11     1247.23     1357.48     30.25 o 
 -15   9  11       25.41       34.04     10.87 o 
 -13   9  11        0.34        0.00      7.06 o 
 -11   9  11      180.71      181.15     12.62 o 
  -9   9  11       70.89       89.46     10.25 o 
  -7   9  11      757.16      705.98     21.13 o 
  -5   9  11       34.56       24.28      7.89 o 
  -3   9  11     1287.56     1291.00     29.00 o 
  -1   9  11      515.93      483.43     22.46 o 
   1   9  11        0.25       -2.35      8.15 o 
   3   9  11        3.26       -4.89     10.72 o 
   5   9  11       17.45       12.94     13.31 o 
   7   9  11        6.78        9.41     18.83 o 
   9   9  11       47.50       29.41     14.98 o 
 -24  10  11      155.69      141.88     13.80 o 
 -22  10  11       35.36       33.24      9.55 o 
 -20  10  11      467.36      467.99     19.95 o 
 -18  10  11      104.77       81.09     11.52 o 
 -16  10  11      157.34      174.39     13.21 o 
 -14  10  11        0.13        0.07      6.91 o 
 -12  10  11       35.14       26.64      8.35 o 
 -10  10  11      871.39      824.62     23.53 o 
  -8  10  11       27.58       13.03      7.58 o 
  -6  10  11      114.50      132.44     12.03 o 
  -4  10  11      381.41      387.84     17.03 o 
  -2  10  11      228.71      198.70     13.43 o 
   0  10  11      334.36      342.96     16.68 o 
   2  10  11        1.07       15.84     12.40 o 
   4  10  11       95.90       77.74     17.41 o 
   6  10  11      140.35      118.62     19.08 o 
 -23  11  11      101.97      110.59     13.21 o 
 -21  11  11      108.99      152.90     16.30 o 
 -19  11  11        7.12        0.59      8.24 o 
 -17  11  11       15.13       11.37      8.77 o 
 -15  11  11      119.40       92.50     11.13 o 
 -13  11  11        4.08        5.88      7.58 o 
 -11  11  11        5.38        2.35      7.47 o 
  -9  11  11      220.02      248.58     14.85 o 
  -7  11  11      575.08      577.80     20.87 o 
  -5  11  11      576.69      533.42     20.22 o 
  -3  11  11      998.51     1039.09     31.59 o 
  -1  11  11      413.24      418.04     18.67 o 
   1  11  11        8.66       11.86     10.21 o 
   3  11  11        9.54        3.05     14.07 o 
   5  11  11        4.87        5.40     14.07 o 
 -20  12  11      559.21      604.79     28.19 o 
 -18  12  11       43.94       51.62     10.74 o 
 -16  12  11      243.24      233.55     15.96 o 
 -14  12  11      124.59      120.43     12.31 o 
 -12  12  11        1.71        8.19      7.89 o 
 -10  12  11      163.90      212.67     16.39 o 
  -8  12  11       74.79       90.00     11.35 o 
  -6  12  11       61.35       56.44     10.49 o 
  -4  12  11      680.08      715.94     23.73 o 
  -2  12  11     3682.06     3778.21     56.38 o 
   0  12  11       82.59       73.71     11.55 o 
   2  12  11       14.87       43.35     25.88 o 
 -17  13  11      269.89      272.54     22.20 o 
 -15  13  11       12.20        7.45      8.97 o 
 -13  13  11      685.11      727.93     24.67 o 
 -11  13  11       92.74       75.49     15.28 o 
  -9  13  11       81.24       95.26     18.34 o 
  -7  13  11      114.59      146.62     18.00 o 
  -5  13  11        8.92        5.10      9.85 o 
  -3  13  11       18.39       20.38      9.30 o 
  -1  13  11        0.20       -0.08      8.77 o 
 -10  14  11      102.95      124.01     15.81 o 
  -8  14  11     1353.06     1554.49     41.11 o 
 -28   0  12      756.13      908.33     51.77 o 
 -26   0  12      176.83      186.03     30.59 o 
 -24   0  12       96.14      117.66     15.74 o 
 -22   0  12        4.16        2.35      9.98 o 
 -20   0  12      376.75      302.70     21.18 o 
 -18   0  12      296.00      241.32     17.41 o 
 -16   0  12        0.71        0.86      9.04 o 
 -14   0  12      481.54      565.89     23.74 o 
 -12   0  12      156.53      136.03     14.07 o 
 -10   0  12     1055.23     1047.72     31.48 o 
  -8   0  12     2685.66     2501.50     50.57 o 
  -6   0  12     2475.11     2423.93     50.73 o 
  -4   0  12     3385.96     3327.46    109.42 o 
  -2   0  12    20114.80    19422.01    225.42 o 
   0   0  12      909.69      931.27     24.38 o 
   2   0  12      285.08      247.70     31.77 o 
   4   0  12        2.40        4.71      9.98 o 
   6   0  12        2.12        4.71      9.98 o 
   8   0  12       79.95       62.22     14.07 o 
  10   0  12      449.73      484.34     30.59 o 
  12   0  12       99.70       91.77     17.65 o 
 -31   1  12        6.74        4.71     18.83 o 
 -29   1  12      148.37      210.72     17.17 o 
 -27   1  12        2.87       -0.78      9.51 o 
 -25   1  12       10.31        0.94      8.54 o 
 -23   1  12        7.00        3.68      8.01 o 
 -21   1  12      257.56      178.62     14.00 o 
 -19   1  12       11.71        7.49      6.39 o 
 -17   1  12      331.76      294.78     14.27 o 
 -15   1  12      720.85      699.07     18.34 o 
 -13   1  12        0.12       10.59      5.88 o 
 -11   1  12      740.68      682.77     18.09 o 
  -9   1  12      559.05      544.94     16.68 o 
  -7   1  12      900.81      880.30     18.25 o 
  -5   1  12     1260.41     1226.15     21.42 o 
  -3   1  12      189.40      192.81      9.85 o 
  -1   1  12     3156.38     3228.13     37.82 o 
   1   1  12      460.94      468.36     26.60 o 
   3   1  12       97.12       83.80     11.86 o 
   5   1  12       15.72       29.88      9.91 o 
   7   1  12        5.08        9.88      7.78 o 
   9   1  12       48.32       51.29      9.95 o 
  11   1  12      124.58      145.67     13.80 o 
 -30   2  12       17.91       27.27     14.07 o 
 -28   2  12      130.42      139.67     14.82 o 
 -26   2  12       24.29        5.12      9.91 o 
 -24   2  12        1.57       -7.61      7.61 o 
 -22   2  12       75.24      131.76     13.08 o 
 -20   2  12       20.19        1.25      7.17 o 
 -18   2  12      462.72      406.71     18.53 o 
 -16   2  12      858.28      744.76     23.44 o 
 -14   2  12        0.26        0.14      7.17 o 
 -12   2  12      410.14      367.91     12.13 o 
 -10   2  12      417.75      424.66     13.29 o 
  -8   2  12       26.48       12.82      7.19 o 
  -6   2  12     3663.36     3613.80     40.15 o 
  -4   2  12      941.05      924.88     18.91 o 
  -2   2  12      520.00      485.93     17.77 o 
   0   2  12        0.88        2.35      5.88 o 
   2   2  12      249.94      220.23     17.98 o 
   4   2  12      452.25      448.51     19.81 o 
   6   2  12       58.11       43.17     10.70 o 
   8   2  12       64.18       65.53     11.72 o 
  10   2  12       25.74       15.51     10.35 o 
  12   2  12      107.63       84.44     14.45 o 
 -29   3  12      489.19      574.20     26.07 o 
 -27   3  12       40.30       48.54     15.18 o 
 -25   3  12        0.10       -6.82      8.54 o 
 -23   3  12       15.86       -0.94      8.54 o 
 -21   3  12      213.65      235.27     15.81 o 
 -19   3  12       83.30       63.52     15.53 o 
 -17   3  12       45.05       30.16      6.91 o 
 -15   3  12        1.26       -0.62      5.70 o 
 -13   3  12     1094.64      847.66     29.55 o 
 -11   3  12     2093.62     1972.33     31.92 o 
  -9   3  12      261.89      290.29     14.94 o 
  -7   3  12      872.29      912.89     21.74 o 
  -5   3  12     2529.88     2353.08     36.68 o 
  -3   3  12      136.33      112.28     14.02 o 
  -1   3  12       21.45       16.27      6.12 o 
   1   3  12       34.09       32.94     15.30 o 
   3   3  12     1462.42     1462.45     34.30 o 
   5   3  12      381.19      345.67     18.44 o 
   7   3  12      119.52      107.93     13.45 o 
   9   3  12        5.42        8.88     10.35 o 
  11   3  12       83.13       69.34     13.45 o 
 -30   4  12        0.14        1.76     13.00 o 
 -28   4  12        3.91        9.98     10.21 o 
 -26   4  12       49.24       49.42     12.23 o 
 -24   4  12        0.08        0.78      8.15 o 
 -22   4  12       22.49       24.89      9.32 o 
 -20   4  12        7.39        5.74      7.61 o 
 -18   4  12        1.02       -5.29      5.88 o 
 -16   4  12       20.68       11.87      6.39 o 
 -14   4  12      270.11      263.37     14.94 o 
 -12   4  12       13.59       12.51      6.92 o 
 -10   4  12      301.90      320.33     15.81 o 
  -8   4  12      299.19      305.37     13.49 o 
  -6   4  12       29.27       31.36      7.06 o 
  -4   4  12        0.24       -3.60      5.70 o 
  -2   4  12      582.28      565.46     21.06 o 
   0   4  12       29.84       29.51     14.12 o 
   2   4  12      348.27      321.27     17.17 o 
   4   4  12       74.45       49.91      9.91 o 
   6   4  12      580.50      582.19     35.72 o 
   8   4  12      226.87      207.96     17.17 o 
  10   4  12      138.54      144.96     15.71 o 
 -29   5  12        6.69       -4.19     10.70 o 
 -27   5  12     1183.49     1592.34     45.30 o 
 -25   5  12      132.27      198.02     21.55 o 
 -23   5  12      292.70      407.45     17.33 o 
 -21   5  12        2.23       -0.17      6.57 o 
 -19   5  12        2.31        0.67      5.70 o 
 -17   5  12      123.76      117.78     10.25 o 
 -15   5  12      241.66      279.78     13.49 o 
 -13   5  12       88.05       74.31     14.66 o 
 -11   5  12      167.49      130.99     10.59 o 
  -9   5  12     1150.45     1090.24     44.49 o 
  -7   5  12      151.96      145.32     10.85 o 
  -5   5  12        0.20       -5.34      5.36 o 
  -3   5  12       56.13       45.09      7.89 o 
  -1   5  12       84.96       91.53      9.55 o 
   1   5  12      462.57      461.22     35.30 o 
   3   5  12      646.35      629.85     30.75 o 
   5   5  12      880.78      903.98     49.42 o 
   7   5  12       17.38       15.30     11.65 o 
   9   5  12      189.73      224.52     22.42 o 
 -28   6  12       19.51       40.79     12.23 o 
 -26   6  12        2.32       -4.78      8.49 o 
 -24   6  12        4.54        1.26      7.48 o 
 -22   6  12        0.16       -1.82      6.91 o 
 -20   6  12      172.22      168.38     12.62 o 
 -18   6  12       84.34      106.28     10.49 o 
 -16   6  12       33.09       27.65      8.24 o 
 -14   6  12      698.45      694.59     24.12 o 
 -12   6  12     1716.83     1583.25     30.87 o 
 -10   6  12      279.46      273.46     21.54 o 
  -8   6  12      128.48      108.65      9.67 o 
  -6   6  12       23.48       21.35      7.31 o 
  -4   6  12       25.78       38.72      7.99 o 
  -2   6  12      191.12      184.87     12.23 o 
   0   6  12     2317.98     2200.32     44.15 o 
   2   6  12        0.30       -2.35     11.65 o 
   4   6  12        0.65        4.34     10.72 o 
   6   6  12      126.57      135.22     19.08 o 
   8   6  12      140.87      136.48     19.08 o 
  10   6  12        4.88       18.83     14.70 o 
 -27   7  12       87.15      119.01     12.86 o 
 -25   7  12       21.95       26.36      9.67 o 
 -23   7  12      431.69      494.51     19.95 o 
 -21   7  12       64.92       72.16     10.25 o 
 -19   7  12        9.46        1.92      7.31 o 
 -17   7  12       26.30       31.95      8.11 o 
 -15   7  12     1626.60     1665.33     32.88 o 
 -13   7  12      440.60      419.97     22.08 o 
 -11   7  12      120.74      104.78     11.89 o 
  -9   7  12      114.35      118.73     10.25 o 
  -7   7  12        0.76       11.77      7.31 o 
  -5   7  12      111.96      129.46     10.85 o 
  -3   7  12      180.40      179.74     14.87 o 
  -1   7  12        9.00       14.03      7.58 o 
   1   7  12      334.78      337.79     24.71 o 
   3   7  12       81.30       94.73     16.64 o 
   5   7  12      272.28      221.20     30.59 o 
   7   7  12        0.02      -12.08     12.40 o 
   9   7  12       25.57       31.77     16.64 o 
 -26   8  12       48.21       41.73     11.35 o 
 -24   8  12      296.65      377.32     18.51 o 
 -22   8  12      348.04      407.21     19.10 o 
 -20   8  12      990.64     1156.00     28.81 o 
 -18   8  12       67.61       55.67      9.67 o 
 -16   8  12       38.61       34.75      8.77 o 
 -14   8  12      171.55      152.88     12.03 o 
 -12   8  12      129.13      121.93     11.13 o 
 -10   8  12       12.49       10.55      7.31 o 
  -8   8  12       60.76       41.41      8.97 o 
  -6   8  12       73.69       70.81      9.95 o 
  -4   8  12      216.11      215.55     13.40 o 
  -2   8  12        1.05        3.81      6.57 o 
   0   8  12       20.58       26.10     10.35 o 
   2   8  12      129.39      117.92     18.30 o 
   4   8  12        2.52       -5.88     11.65 o 
   8   8  12       36.49       47.06     21.18 o 
 -25   9  12       31.20       31.53      9.82 o 
 -23   9  12      108.49      118.54     12.94 o 
 -21   9  12        4.30        3.66      8.11 o 
 -19   9  12      143.03      112.39     12.03 o 
 -17   9  12       47.48       49.70      9.95 o 
 -15   9  12       40.08       26.36     11.21 o 
 -13   9  12       21.52       -2.27      7.31 o 
 -11   9  12        5.06       11.39      7.89 o 
  -9   9  12        5.44        4.88      7.31 o 
  -7   9  12       90.89       83.79     10.74 o 
  -5   9  12      281.13      252.07     14.67 o 
  -3   9  12        0.00        2.01      7.14 o 
  -1   9  12       17.27        1.98      7.78 o 
   1   9  12      160.90      155.65     19.97 o 
   3   9  12        5.75        9.41     13.31 o 
   5   9  12        0.71        7.75     14.07 o 
 -22  10  12        8.28        4.29      9.85 o 
 -20  10  12       23.98       18.51      8.77 o 
 -18  10  12       92.19       81.93     11.68 o 
 -16  10  12     1306.55     1458.24     32.91 o 
 -14  10  12       18.69       30.51      9.07 o 
 -12  10  12      150.77      153.45     13.21 o 
 -10  10  12        0.84       -5.73      8.15 o 
  -8  10  12      647.52      683.74     33.29 o 
  -6  10  12      304.45      334.53     16.74 o 
  -4  10  12       47.55       30.30      8.97 o 
  -2  10  12     1997.72     2049.93     39.00 o 
   0  10  12       28.56       40.79     12.23 o 
   2  10  12      269.83      340.46     87.07 o 
   4  10  12        7.18       10.59     14.98 o 
 -21  11  12       12.16       -8.43      8.49 o 
 -19  11  12        0.07       11.53      8.77 o 
 -17  11  12      158.47      193.95     14.97 o 
 -15  11  12       95.11       84.03     11.68 o 
 -13  11  12      154.66      147.94     12.94 o 
 -11  11  12       99.21      103.90     12.03 o 
  -9  11  12       11.90        9.72      8.49 o 
  -7  11  12      425.82      462.26     19.69 o 
  -5  11  12      300.12      346.61     18.14 o 
  -3  11  12     1483.64     1510.46     43.82 o 
  -1  11  12        8.28       32.06      9.89 o 
   1  11  12      169.45      122.81     27.06 o 
 -18  12  12        0.13       -4.80      8.11 o 
 -16  12  12        1.85       -7.99      7.99 o 
 -14  12  12       50.40       64.07     13.40 o 
 -12  12  12       51.72       26.38      9.87 o 
 -10  12  12      237.81      297.83     18.68 o 
  -8  12  12       43.72       43.83     10.02 o 
  -6  12  12      588.09      631.63     32.21 o 
  -4  12  12      292.33      367.90     19.04 o 
  -2  12  12       84.05      119.00     13.21 o 
 -11  13  12     1307.20     1535.10     36.17 o 
  -9  13  12        0.02       -1.43      9.30 o 
  -7  13  12        0.03       -7.43      8.98 o 
 -29   1  13       10.99        7.06     13.31 o 
 -27   1  13        0.59       -9.28      9.32 o 
 -25   1  13       31.88       11.46      9.91 o 
 -23   1  13       55.84       59.22     11.27 o 
 -21   1  13       68.89       62.92     11.27 o 
 -19   1  13       30.25       47.18     10.35 o 
 -17   1  13       95.83       88.87     11.72 o 
 -15   1  13       39.73       58.89      8.77 o 
 -13   1  13       92.11       89.83      9.41 o 
 -11   1  13        0.95        1.76      5.88 o 
  -9   1  13       49.95       26.32      8.83 o 
  -7   1  13     2217.32     2238.99     35.55 o 
  -5   1  13       13.99        7.38      6.39 o 
  -3   1  13       38.46       37.65      8.24 o 
  -1   1  13     6099.88     6170.85    101.14 o 
   1   1  13      771.92      715.31     37.65 o 
   3   1  13        5.93       13.50      8.98 o 
   5   1  13      223.78      221.70     17.17 o 
   7   1  13      145.82      182.58     15.81 o 
   9   1  13       13.49       16.65     11.27 o 
 -30   2  13     1067.00     1351.49     47.40 o 
 -28   2  13       54.05       53.19     15.31 o 
 -26   2  13       34.48       29.02     10.87 o 
 -24   2  13      264.70      345.51     19.89 o 
 -22   2  13       11.87       22.51      9.91 o 
 -20   2  13      199.13      211.15     15.22 o 
 -18   2  13       91.64      102.34     13.58 o 
 -16   2  13      299.54      306.52     17.89 o 
 -14   2  13      580.30      494.27     19.89 o 
 -12   2  13        8.23       12.06      7.61 o 
 -10   2  13      443.10      416.09     25.97 o 
  -8   2  13        8.09        6.91      7.61 o 
  -6   2  13      269.61      290.25     11.90 o 
  -4   2  13       15.32       13.12      6.05 o 
  -2   2  13       21.19       21.18      8.54 o 
   0   2  13      306.19      333.83     17.56 o 
   2   2  13     2436.68     2345.75     45.95 o 
   4   2  13      457.32      453.39     28.66 o 
   6   2  13       34.50       39.73     11.27 o 
   8   2  13        0.66       -5.94      8.98 o 
 -29   3  13       24.31       23.71     11.27 o 
 -27   3  13       12.30        7.27     10.35 o 
 -25   3  13      193.75      178.19     16.30 o 
 -23   3  13      469.22      536.83     23.10 o 
 -21   3  13       15.37       19.32      8.98 o 
 -19   3  13      103.18      129.64     13.08 o 
 -17   3  13     1524.48     1391.39     48.41 o 
 -15   3  13      156.22      101.96     13.13 o 
 -13   3  13      935.01      825.90     25.74 o 
 -11   3  13      814.97      735.74     20.46 o 
  -9   3  13       14.63        6.85      6.39 o 
  -7   3  13        0.11        1.23      6.12 o 
  -5   3  13      202.08      183.04     13.59 o 
  -3   3  13      491.79      495.46     16.98 o 
  -1   3  13      238.70      260.97     13.43 o 
   1   3  13       16.25       14.55      9.53 o 
   3   3  13      718.96      700.17     25.27 o 
   5   3  13     1367.34     1396.51     36.16 o 
   7   3  13      373.15      446.93     27.14 o 
   9   3  13       14.94       29.02     12.23 o 
 -28   4  13       33.28       31.63     11.72 o 
 -26   4  13        0.39        3.17      9.91 o 
 -24   4  13       12.03        7.88      9.91 o 
 -22   4  13      752.13      866.75     28.53 o 
 -20   4  13       34.67       12.13     10.72 o 
 -18   4  13        3.33        1.50      9.41 o 
 -16   4  13       95.85      123.28     14.76 o 
 -14   4  13      317.08      274.85     16.51 o 
 -12   4  13      509.70      470.77     29.37 o 
 -10   4  13       68.51       62.66     10.35 o 
  -8   4  13      362.27      360.89     14.97 o 
  -6   4  13      211.83      207.45     12.62 o 
  -4   4  13       24.75       22.36      7.06 o 
  -2   4  13       55.07       48.51      8.35 o 
   0   4  13      458.11      434.50     34.12 o 
   2   4  13       40.97       37.94     16.47 o 
   4   4  13      516.73      522.78     35.30 o 
   6   4  13       13.50       20.00     13.31 o 
   8   4  13       25.37       37.28     29.41 o 
 -27   5  13       19.49       33.70     11.72 o 
 -25   5  13      421.36      470.72     23.52 o 
 -23   5  13      149.40      207.61     17.87 o 
 -21   5  13        1.35       -9.61      9.61 o 
 -19   5  13        2.11        8.82      7.06 o 
 -17   5  13       12.35       24.76      7.89 o 
 -15   5  13       23.19       15.03      6.91 o 
 -13   5  13       45.32       39.55      9.30 o 
 -11   5  13        9.92       18.19      7.58 o 
  -9   5  13      129.50       74.47     10.87 o 
  -7   5  13       17.36       20.18      6.91 o 
  -5   5  13      124.99      126.93     11.13 o 
  -3   5  13        7.97        6.48      6.57 o 
  -1   5  13       47.64       49.74     12.13 o 
   1   5  13        4.75       13.49     12.40 o 
   3   5  13       44.59       15.22     12.40 o 
   5   5  13      195.58      190.69     24.71 o 
   7   5  13      340.36      319.72     52.95 o 
 -26   6  13      684.06      776.06     29.84 o 
 -24   6  13      465.28      443.08     25.35 o 
 -22   6  13        2.70        4.33      7.89 o 
 -20   6  13      251.79      314.28     15.85 o 
 -18   6  13        1.56       -2.35      6.70 o 
 -16   6  13       14.78       18.83      7.58 o 
 -14   6  13        0.30        2.47      6.70 o 
 -12   6  13      257.77      241.48     14.61 o 
 -10   6  13      203.67      193.52     12.62 o 
  -8   6  13      414.64      414.72     17.33 o 
  -6   6  13        6.70        2.91      6.70 o 
  -4   6  13       90.38       87.89     10.16 o 
  -2   6  13        0.25        3.86      8.83 o 
   0   6  13       20.39       -5.88      9.98 o 
   2   6  13       36.25       29.41     13.00 o 
   4   6  13       32.76       54.12     23.53 o 
   6   6  13        0.35      -11.65     11.65 o 
 -25   7  13       13.66       20.43     11.72 o 
 -23   7  13      927.96     1077.98     28.77 o 
 -21   7  13      510.06      584.03     27.85 o 
 -19   7  13        9.32       19.80      8.11 o 
 -17   7  13       35.54       24.84      8.11 o 
 -15   7  13      276.89      260.23     25.47 o 
 -13   7  13      163.97      185.47     13.21 o 
 -11   7  13       53.05       46.73      8.77 o 
  -9   7  13       37.10       36.32      8.77 o 
  -7   7  13        3.27       -5.47      6.91 o 
  -5   7  13      775.13      722.17     22.31 o 
  -3   7  13      104.90       91.43     10.85 o 
  -1   7  13        4.58       20.39      9.51 o 
   1   7  13        3.81       -3.53     11.65 o 
   3   7  13       27.05       12.80     20.00 o 
   5   7  13       51.81       28.24     21.18 o 
 -24   8  13       21.40       24.02      9.95 o 
 -22   8  13       11.80       11.58      9.30 o 
 -20   8  13      379.17      433.03     18.83 o 
 -18   8  13       26.01       38.14      9.95 o 
 -16   8  13      292.80      294.04     23.44 o 
 -14   8  13      115.02      122.07     15.62 o 
 -12   8  13     1536.48     1691.03     34.09 o 
 -10   8  13       13.87        6.57      7.78 o 
  -8   8  13      427.60      422.95     18.21 o 
  -6   8  13      250.07      279.12     15.23 o 
  -4   8  13        0.30        0.37      7.30 o 
  -2   8  13       43.47       30.98      8.77 o 
   0   8  13       30.30       41.39     16.47 o 
   2   8  13       50.49       19.10     15.30 o 
   4   8  13        0.05       -4.57     17.65 o 
 -23   9  13       21.57       11.23      9.67 o 
 -21   9  13       59.24       57.00     10.87 o 
 -19   9  13      666.70      726.11     24.10 o 
 -17   9  13       80.37       72.38     11.13 o 
 -15   9  13      150.42      178.36     13.93 o 
 -13   9  13      226.45      258.31     15.57 o 
 -11   9  13      109.59      112.13     13.45 o 
  -9   9  13        6.98        3.08      7.78 o 
  -7   9  13       35.86       34.02      8.97 o 
  -5   9  13      232.99      252.15     15.49 o 
  -3   9  13        4.84       -4.98      7.58 o 
  -1   9  13      140.37      135.09     20.75 o 
   1   9  13       23.75       25.88     15.74 o 
   3   9  13       20.79       18.83     16.64 o 
 -20  10  13      673.10      796.68     25.84 o 
 -18  10  13       13.73       -1.80      8.11 o 
 -16  10  13        9.25        8.27      8.49 o 
 -14  10  13       83.55      112.69     12.62 o 
 -12  10  13        1.14        1.14      8.11 o 
 -10  10  13        0.18        6.08      8.35 o 
  -8  10  13        2.00        0.95      8.35 o 
  -6  10  13      701.38      817.27     24.94 o 
  -4  10  13      454.15      487.44     31.25 o 
  -2  10  13        0.27       -6.52     10.35 o 
   0  10  13     1269.31     1409.18     50.73 o 
 -17  11  13      200.88      233.86     16.63 o 
 -15  11  13        3.13       -7.04      8.11 o 
 -13  11  13      138.35      122.99     12.86 o 
 -11  11  13        1.18        0.00      8.77 o 
  -9  11  13      390.42      416.57     19.95 o 
  -7  11  13      297.67      322.82     17.92 o 
  -5  11  13       32.92       26.35     10.16 o 
  -3  11  13      127.39      148.28     14.53 o 
 -10  12  13      131.74      122.55     15.81 o 
 -28   0  14     1193.33     1397.79     68.24 o 
 -26   0  14      110.45       49.42     21.18 o 
 -24   0  14      129.81      145.90     28.24 o 
 -22   0  14        0.19       -2.35     14.12 o 
 -20   0  14      249.95      364.74     35.30 o 
 -18   0  14      159.27      157.66     25.88 o 
 -16   0  14       20.91       35.30     11.77 o 
 -14   0  14      977.53      951.22     81.18 o 
 -12   0  14      412.11      479.10     24.08 o 
 -10   0  14       24.96       22.26     10.72 o 
  -8   0  14     1258.87     1191.30     37.41 o 
  -6   0  14     2240.07     2392.35     83.54 o 
  -4   0  14      618.25      580.89     27.42 o 
  -2   0  14       58.80       59.56     17.65 o 
   0   0  14      880.63      877.73     49.42 o 
   2   0  14      343.68      341.21     35.30 o 
   4   0  14       12.63        7.06     16.47 o 
   6   0  14       33.37       23.53     21.18 o 
 -27   1  14      904.52      961.28     41.18 o 
 -25   1  14       54.98       67.44     15.74 o 
 -23   1  14       50.55       75.35     14.43 o 
 -21   1  14      476.20      483.19     26.26 o 
 -19   1  14        6.80       17.37      9.32 o 
 -17   1  14       21.69        9.30      8.54 o 
 -15   1  14        3.30        3.97      7.61 o 
 -13   1  14      102.25      111.11     14.85 o 
 -11   1  14      928.15      957.18     27.10 o 
  -9   1  14       67.44       63.15      9.07 o 
  -7   1  14      176.65      149.05     11.13 o 
  -5   1  14      250.84      221.00     14.32 o 
  -3   1  14     3661.86     3716.73     88.99 o 
  -1   1  14      231.17      195.31     28.24 o 
   1   1  14     1592.30     1571.92     65.89 o 
   3   1  14      844.86      844.89     36.61 o 
   5   1  14      339.20      312.85     31.77 o 
 -28   2  14        0.19       -8.66     11.72 o 
 -26   2  14      749.00      950.59     31.68 o 
 -24   2  14      930.40     1089.10     33.04 o 
 -22   2  14       36.01       42.36     10.87 o 
 -20   2  14       75.20       69.67     11.72 o 
 -18   2  14      503.45      564.11     24.00 o 
 -16   2  14        0.56       -5.81      7.17 o 
 -14   2  14        7.32       -5.15      7.61 o 
 -12   2  14      136.04      148.83     17.61 o 
 -10   2  14        3.01       -6.79      6.79 o 
  -8   2  14      117.07      117.88     12.23 o 
  -6   2  14        1.48       -1.57      8.50 o 
  -4   2  14       69.05       50.81     10.35 o 
  -2   2  14      152.99      164.72     17.41 o 
   0   2  14      203.03      230.54     42.36 o 
   2   2  14     1957.28     1967.40     60.01 o 
   4   2  14      105.49      109.10     17.41 o 
   6   2  14       68.02       54.66     17.65 o 
 -27   3  14      132.33      156.81     16.30 o 
 -25   3  14        7.49        8.63     10.87 o 
 -23   3  14      210.57      295.33     18.92 o 
 -21   3  14       27.79       17.88     12.42 o 
 -19   3  14      405.86      461.18     21.26 o 
 -17   3  14       82.53       52.40     11.27 o 
 -15   3  14      248.08      231.81     15.81 o 
 -13   3  14       95.19       76.53     11.94 o 
 -11   3  14       24.15       19.94      8.98 o 
  -9   3  14       53.87       40.71      9.32 o 
  -7   3  14        1.59        3.67      8.08 o 
  -5   3  14      198.34      171.07     22.57 o 
  -3   3  14        1.63        2.99      7.58 o 
  -1   3  14       49.47       42.36     21.18 o 
   1   3  14       44.97       26.77     13.00 o 
   3   3  14     1352.99     1334.81     44.83 o 
   5   3  14      138.70      143.50     20.75 o 
 -26   4  14      532.92      702.00     28.66 o 
 -24   4  14       11.68        3.74     10.35 o 
 -22   4  14      220.87      259.51     21.48 o 
 -20   4  14      955.12     1134.62     39.83 o 
 -18   4  14      159.12      187.90     19.08 o 
 -16   4  14        1.91       -4.71      9.98 o 
 -14   4  14        0.77        3.53      9.98 o 
 -12   4  14      154.92      126.89     17.41 o 
 -10   4  14     1149.48     1061.43     30.32 o 
  -8   4  14      149.15      129.52     11.13 o 
  -6   4  14       75.87       73.33      9.95 o 
  -4   4  14      321.85      340.84     23.10 o 
  -2   4  14       98.29      112.70     17.41 o 
   0   4  14      275.39      260.43     23.53 o 
   2   4  14        2.32      -12.40     12.40 o 
   4   4  14      252.50      287.75     24.08 o 
 -25   5  14       49.22       59.69     13.45 o 
 -23   5  14        1.65        1.43     12.42 o 
 -21   5  14       74.54       66.65     13.08 o 
 -19   5  14       80.71       93.21     13.08 o 
 -17   5  14      107.22      115.03     17.68 o 
 -15   5  14       34.15       22.29      8.98 o 
 -13   5  14      347.93      340.09     17.66 o 
 -11   5  14     1266.95     1222.34     39.40 o 
  -9   5  14     1783.85     1727.35     33.46 o 
  -7   5  14        9.23       14.19      8.11 o 
  -5   5  14        2.64        1.87     10.05 o 
  -3   5  14       86.94      118.73     20.78 o 
  -1   5  14       11.55       20.00     13.31 o 
   1   5  14      100.91      125.80     19.08 o 
   3   5  14        3.10        9.41     14.12 o 
 -24   6  14      439.92      468.50     24.45 o 
 -22   6  14       23.60       26.43     12.33 o 
 -20   6  14      187.97      208.47     22.51 o 
 -18   6  14      150.68      172.75     15.81 o 
 -16   6  14       33.08       35.70      9.07 o 
 -14   6  14        6.93        3.62      8.15 o 
 -12   6  14      715.40      757.14     38.04 o 
 -10   6  14       30.03       20.12      8.49 o 
  -8   6  14     1060.07     1183.97     28.81 o 
  -6   6  14      839.14      896.81     31.59 o 
  -4   6  14        6.20        5.03      7.81 o 
  -2   6  14       62.56       73.92     15.74 o 
   0   6  14       93.13      127.23     41.18 o 
   2   6  14       13.69        4.71     18.83 o 
 -23   7  14       13.48       19.83     11.59 o 
 -21   7  14       12.45       21.47     10.70 o 
 -19   7  14        0.25       -6.47      8.24 o 
 -17   7  14      136.10      143.38     13.21 o 
 -15   7  14       17.19       31.18      9.41 o 
 -13   7  14       13.47       11.31      9.04 o 
 -11   7  14        3.92       10.59      8.24 o 
  -9   7  14       43.98       65.08      9.95 o 
  -7   7  14      126.65      128.65     12.31 o 
  -5   7  14      578.46      616.04     21.08 o 
  -3   7  14       40.29       63.57     12.47 o 
  -1   7  14      132.35      132.96     19.97 o 
   1   7  14        0.87        4.71     13.31 o 
 -22   8  14      308.01      334.19     18.46 o 
 -20   8  14       75.26       70.55     11.44 o 
 -18   8  14        1.26        8.76      9.07 o 
 -16   8  14      476.40      532.66     21.46 o 
 -14   8  14      214.39      233.77     15.30 o 
 -12   8  14      385.88      423.49     19.10 o 
 -10   8  14      148.82      181.97     14.05 o 
  -8   8  14       78.64       61.51     11.13 o 
  -6   8  14       19.26       14.36      8.72 o 
  -4   8  14       36.27       42.60     11.89 o 
  -2   8  14      206.52      199.60     24.71 o 
   0   8  14       53.60       43.00     40.00 o 
 -19   9  14      375.61      433.77     20.57 o 
 -17   9  14      360.61      424.43     19.95 o 
 -15   9  14      196.03      239.77     16.09 o 
 -13   9  14      224.28      291.68     16.68 o 
 -11   9  14        9.61        3.53      8.24 o 
  -9   9  14       59.79       60.99     15.23 o 
  -7   9  14        7.14       12.55      8.77 o 
  -5   9  14       15.02       14.56      9.02 o 
  -3   9  14      394.72      457.89     23.98 o 
 -16  10  14      487.43      557.10     25.81 o 
 -14  10  14       14.14       45.89     10.59 o 
 -12  10  14       54.40       72.01     11.44 o 
 -10  10  14       53.43       50.58     13.25 o 
  -8  10  14       12.67        3.64      8.97 o 
  -6  10  14        4.77       -2.32      8.53 o 
 -25   1  15      114.01      105.90     28.24 o 
 -23   1  15      302.57      311.52     52.95 o 
 -21   1  15        7.94       11.77     11.65 o 
 -19   1  15      304.50      413.32     21.26 o 
 -17   1  15        0.08        1.71     10.94 o 
 -15   1  15      259.32      266.99     18.00 o 
 -13   1  15        0.32       -7.84      8.15 o 
 -11   1  15       12.09       19.75      9.91 o 
  -9   1  15       58.83       31.72      9.91 o 
  -7   1  15      283.53      291.72     17.66 o 
  -5   1  15       48.32       40.19     11.27 o 
  -3   1  15      605.03      607.12     42.36 o 
  -1   1  15        0.81      -11.77     16.47 o 
   1   1  15      315.37      345.92     37.65 o 
   3   1  15      609.04      615.21     42.36 o 
 -26   2  15      342.76      405.08     29.95 o 
 -24   2  15      105.24       96.04     18.96 o 
 -22   2  15        5.23       11.79     10.70 o 
 -20   2  15      350.98      342.72     38.63 o 
 -18   2  15      334.69      414.86     21.26 o 
 -16   2  15      825.56      973.65     29.83 o 
 -14   2  15       20.43       11.77      9.51 o 
 -12   2  15       49.37       25.68     10.49 o 
 -10   2  15      145.96      141.13     14.45 o 
  -8   2  15      104.81      123.64     13.59 o 
  -6   2  15      243.93      264.91     16.72 o 
  -4   2  15       58.95       73.25     14.98 o 
  -2   2  15      115.18      134.13     25.88 o 
   0   2  15        7.99       16.47     18.83 o 
 -25   3  15      572.17      585.95     32.41 o 
 -23   3  15      551.99      594.10     26.17 o 
 -21   3  15      294.52      305.73     28.33 o 
 -19   3  15       28.46       34.75     11.27 o 
 -17   3  15       18.68        5.74     11.34 o 
 -15   3  15       15.84       14.02      9.32 o 
 -13   3  15        1.36       -3.97      7.61 o 
 -11   3  15       59.06       71.90     13.62 o 
  -9   3  15        4.68        4.33      8.98 o 
  -7   3  15      567.18      583.24     23.98 o 
  -5   3  15      860.40      908.92     30.09 o 
  -3   3  15       26.37       32.94     21.18 o 
  -1   3  15       10.70        7.06     18.83 o 
   1   3  15      306.42      320.03     37.65 o 
 -24   4  15        2.62       -2.60     10.70 o 
 -22   4  15      940.49     1043.39     33.97 o 
 -20   4  15      210.01      155.69     16.19 o 
 -18   4  15        8.51       18.43     17.10 o 
 -16   4  15       50.89       59.05     16.03 o 
 -14   4  15        9.80       -2.82      8.54 o 
 -12   4  15      168.20      202.29     16.72 o 
 -10   4  15       95.72       97.67     13.59 o 
  -8   4  15      611.89      617.11     26.20 o 
  -6   4  15        0.03        7.77      9.32 o 
  -4   4  15      193.65      228.58     50.59 o 
  -2   4  15       47.87       42.36     23.53 o 
   0   4  15        2.29      -16.47     16.47 o 
 -23   5  15       79.47       63.61     16.62 o 
 -21   5  15       62.31       67.46     13.59 o 
 -19   5  15      430.56      476.60     28.14 o 
 -17   5  15       31.00       15.86      9.91 o 
 -15   5  15       36.99       20.86     11.72 o 
 -13   5  15       40.59       31.34     10.35 o 
 -11   5  15       71.46       53.56     11.72 o 
  -9   5  15       57.99       45.07     18.77 o 
  -7   5  15      228.25      204.42     16.30 o 
  -5   5  15       20.09       11.44      9.07 o 
  -3   5  15       57.23       56.48     16.64 o 
  -1   5  15       12.23       37.65     23.53 o 
   1   5  15       10.84        4.71     21.18 o 
 -22   6  15      187.21      213.41     18.53 o 
 -20   6  15        2.32        7.06     10.87 o 
 -18   6  15        4.07       33.40     11.27 o 
 -16   6  15      166.47      158.78     15.81 o 
 -14   6  15      101.06      117.68     14.34 o 
 -12   6  15       26.71       34.51     10.87 o 
 -10   6  15      154.58      167.96     13.73 o 
  -8   6  15      131.24      198.00     14.94 o 
  -6   6  15      103.38       76.36     11.51 o 
  -4   6  15        9.84       17.24     10.70 o 
  -2   6  15       31.32       38.77     15.74 o 
 -21   7  15      134.35      185.75     17.97 o 
 -19   7  15       34.82       49.04     17.84 o 
 -17   7  15       17.48       19.91     11.27 o 
 -15   7  15       74.92       70.99     12.63 o 
 -13   7  15       95.09      131.10     13.12 o 
 -11   7  15        4.99        9.49      8.49 o 
  -9   7  15      504.34      598.21     22.63 o 
  -7   7  15      199.56      212.98     15.49 o 
  -5   7  15      897.40      921.54     26.94 o 
  -3   7  15       37.04       47.79     37.65 o 
 -18   8  15       50.35       69.41     14.00 o 
 -16   8  15       81.06       74.45     12.23 o 
 -14   8  15       43.32       65.18     11.13 o 
 -12   8  15        7.29       -2.20      8.49 o 
 -10   8  15        0.23       -0.31      8.77 o 
  -8   8  15      183.48      256.11     16.74 o 
  -6   8  15        1.67       -8.55      8.77 o 
 -13   9  15        3.40       10.43      8.77 o 
 -11   9  15       74.34       59.55     12.36 o 
 -24   0  16      230.84      228.26     35.30 o 
 -22   0  16      543.08      604.77     47.06 o 
 -20   0  16      141.37      131.78     25.88 o 
 -18   0  16      594.68      675.36     49.42 o 
 -16   0  16      572.37      651.83     47.06 o 
 -14   0  16      989.26     1190.71     61.18 o 
 -12   0  16      969.98     1162.47     58.83 o 
 -10   0  16       29.49       42.36     18.83 o 
  -8   0  16        4.54       -9.41     14.12 o 
  -6   0  16        5.49       -2.35     14.12 o 
  -2   0  16      478.52      501.23     42.36 o 
 -23   1  16        9.06        3.05     14.07 o 
 -21   1  16       43.83       37.51     14.07 o 
 -19   1  16      104.31      136.09     19.08 o 
 -17   1  16        1.71        1.18     11.65 o 
 -15   1  16      211.82      257.72     23.30 o 
 -13   1  16       66.85       92.06     13.08 o 
 -11   1  16        2.32       -2.35      9.51 o 
  -9   1  16        7.13        5.74      9.32 o 
  -7   1  16        0.47       -1.33      9.91 o 
  -5   1  16      195.60      182.34     19.76 o 
  -3   1  16        1.43      -16.47     16.47 o 
  -1   1  16      530.82      640.06     49.42 o 
 -22   2  16        0.44       -7.35     21.18 o 
 -20   2  16       33.83       38.44     12.23 o 
 -18   2  16       78.28       70.30     13.08 o 
 -16   2  16      690.07      777.94     28.32 o 
 -14   2  16      196.48      148.53     15.60 o 
 -12   2  16       23.35       17.22     10.35 o 
 -10   2  16       90.96       78.88     13.08 o 
  -8   2  16       78.05       71.64     17.44 o 
  -6   2  16       24.44       25.74     13.00 o 
  -4   2  16      222.95      242.38     32.94 o 
  -2   2  16       25.18       14.12     21.18 o 
 -23   3  16     1508.69     1860.89     45.64 o 
 -21   3  16      572.89      705.00     31.95 o 
 -19   3  16       27.08       22.95     10.70 o 
 -17   3  16       27.20       49.92     12.08 o 
 -15   3  16      401.67      391.82     21.65 o 
 -13   3  16       12.54        1.57      9.51 o 
 -11   3  16       10.86        4.71     11.65 o 
  -9   3  16        0.03       14.87      9.56 o 
  -7   3  16       46.62       28.41     10.70 o 
  -5   3  16       21.30       40.00     21.18 o 
  -3   3  16        3.85       18.83     21.18 o 
 -22   4  16      157.19      175.96     17.66 o 
 -20   4  16      735.17      830.76     30.77 o 
 -18   4  16       87.78      100.48     14.45 o 
 -16   4  16       61.89       32.57     11.72 o 
 -14   4  16        8.89       31.77     11.27 o 
 -12   4  16      224.54      234.72     19.55 o 
 -10   4  16        9.05       -8.79      8.98 o 
  -8   4  16        1.06       -9.51      9.51 o 
  -6   4  16       12.17        3.92     12.40 o 
  -4   4  16      139.31      136.48     28.24 o 
 -19   5  16      309.11      376.32     22.16 o 
 -17   5  16       31.91       14.93     11.27 o 
 -15   5  16       45.48       47.63     14.84 o 
 -13   5  16       10.76       12.19     10.35 o 
 -11   5  16      200.63      181.92     16.72 o 
  -9   5  16       65.73       87.79     14.00 o 
  -7   5  16        0.01       17.26     10.87 o 
  -5   5  16     1000.41     1235.42     65.89 o 
 -18   6  16        1.10       -1.82     10.70 o 
 -16   6  16      122.47       91.89     14.94 o 
 -14   6  16       56.80       50.85     13.08 o 
 -12   6  16       32.23       20.36     11.27 o 
 -10   6  16      273.68      317.47     23.25 o 
  -8   6  16        0.30       -1.32     10.21 o 
 -17   1  17      203.06      229.73     23.30 o 
 -15   1  17       35.16       40.00     14.98 o 
 -13   1  17       56.68       66.61     18.83 o 
 -11   1  17      408.31      431.81     29.08 o 
  -9   1  17       33.77       29.48     18.83 o 
 -18   2  17      481.66      592.97     34.08 o 
 -16   2  17      144.83      120.75     19.97 o 
 -14   2  17       39.87       49.66     12.63 o 
 -12   2  17       13.38        5.99     11.95 o 
 -10   2  17       18.62       33.73     12.23 o 
 -15   3  17       17.55       10.59     13.31 o 
 -13   3  17       70.02       61.37     18.83 o 
 -11   3  17        3.39       -5.35     10.35 o 
                                                 
